# Supplementary material for: 2-((Z)-{3-[(Z)-(2-Hy­droxy-5-methyl­benzyl­idene)amino]-2,2-dimethyl­prop­yl}imino­meth­yl)-4-methyl­phenol
Source: Acta Crystallogr Sect E Struct Rep Online. 2010 Dec 15;67(Pt 1):o130. doi: 10.1107/S1600536810051688 (PMC3050403; doi:10.1107/S1600536810051688)
Supplement: Supplementary file 1 [file e-67-0o130-sup1.cif]

##############################################################################
###                                                                        ###
###        Electronic paper (Acta Crystallographica Section E)             ###
###                                                                        ###
##############################################################################
#                                                                            #
# This CIF contains the data in a paper accepted for publication in Acta     #
# Crystallographica Section E. It conforms to the requirements of Notes      #
# for Authors for Section E, and has been peer reviewed under the auspices   #
# of the IUCr Commission on Journals.                                        #
#                                                                            #
# Full details of the Crystallographic Information File format               #
# are given in the paper "The Crystallographic Information File (CIF):       #
# a New Standard Archive File for Crystallography" by S. R. Hall, F. H.      #
# Allen and I. D. Brown [Acta Cryst. (1991), A47, 655-685].                  #
#                                                                            #
# The current version of the core CIF dictionary is obtainable from          #
# ftp://ftp.iucr.org/pub/cif_core.dic. The current version number is 2.4.    #
#                                                                            #
# Software is freely available for graphical display of the structure(s) in  #
# this CIF.  For information consult the CIF home page http://www.iucr.org/  #
# cif/home.html                                                              #
#                                                                            #
# This file may be used for bona fide research purposes within the           #
# scientific community so long as proper attribution is given to the journal # 
# article from which it was obtained.                                        #
#                                                                            #
##############################################################################
                                             
data_global
_audit_creation_method     'form.cif (version 2.0)'
_journal_data_validation_number     ?
_journal_date_recd_electronic     2010-12-04
_journal_date_accepted     2010-12-09
_journal_name_full     'Acta Crystallographica, Section E'
_journal_year     2011
_journal_volume     67
_journal_issue      1
_journal_page_first     o130
_journal_page_last     o130
_journal_paper_category     QO
_journal_coeditor_code     GW2096
loop_
    _publ_contact_author_name
    _publ_contact_author_address
    _publ_contact_author_email
    'Prof. Tahir, Muhammad Nawaz'
;
Department of Physics
University of Sargodha
Punjab, Pakistan
;
 'dmntahir_uos@yahoo.com'
    'Kia, Reza'
;
Department of Chemistry,
Science and Research Branch,
Islamic Azad University,
Tehran,
Iran and
X-ray Crystallography Laboratory
Plasma Physics Research Center,
Science and Research Branch,
Islamic Azad University,
Tehran,
Iran.
;
 'rkia@srbiau.ac.ir, zsrkk@yahoo.com'
_publ_contact_author_fax     ?
_publ_contact_author_phone     ?
_publ_section_title
;\
2-((<i>Z</i>)-{3-[(<i>Z</i>)-(2-Hydroxy-5-methylbenzylidene)amino]-2,2-\
dimethylpropyl}iminomethyl)-4-methylphenol
;
loop_
    _publ_author_name
    _publ_author_address
    'Kia, Reza'
;
Department of Chemistry,
Science and Research Branch,
Islamic Azad University,
Tehran,
Iran
and
X-ray Crystallography Laboratory
Plasma Physics Research Center,
Science and Research Branch,
Islamic Azad University,
Tehran,
Iran
;
    'Kargar, Hadi'
;
Department of Chemistry,
School of Science,
Payame Noor University (PNU),
Ardakan, Yazd,
Iran
;
    'Mirkhani, Valiollah'
;
Department of Chemistry
University of Isfahan
Isfahan, 81746-73441
Iran
;
    'Ganji, Fatemeh'
;
Department of Chemistry,
School of Science,
Payame Noor University (PNU),
Ardakan, Yazd,
Iran
;
    'Tahir, Muhammad Nawaz'
;
Department of Physics
University of Sargodha
Punjab
Pakistan
;
data_I
_audit_creation_method     SHELXL-97
_chemical_name_systematic
;
2-((<i>Z</i>)-{3-[(<i>Z</i>)-(2-Hydroxy-5-methylbenzylidene)amino]-
2,2-dimethylpropyl}iminomethyl)-4-methylphenol
;
_chemical_name_common
;
;
_chemical_formula_moiety     'C21 H26 N2 O2'
_chemical_formula_sum     'C21 H26 N2 O2'
_chemical_formula_iupac     'C21 H26 N2 O2'
_chemical_formula_weight     338.44
_chemical_melting_point     ?
_symmetry_cell_setting     orthorhombic
_symmetry_space_group_name_H-M     'P 21 21 21'
_symmetry_space_group_name_Hall     'P 2ac 2ab'
loop_
    _symmetry_equiv_pos_as_xyz
    'x, y, z'
    'x+1/2, -y+1/2, -z'
    '-x, y+1/2, -z+1/2'
    '-x+1/2, -y, z+1/2'
_cell_length_a     5.8950(3)
_cell_length_b     17.8634(10)
_cell_length_c     18.2140(11)
_cell_angle_alpha     90.00
_cell_angle_beta     90.00
_cell_angle_gamma     90.00
_cell_volume     1918.02(19)
_cell_formula_units_Z     4
_cell_measurement_reflns_used     2150
_cell_measurement_theta_min     2.45
_cell_measurement_theta_max     29.75
_cell_measurement_temperature     296(2)
_exptl_crystal_description     'plate'
_exptl_crystal_colour     'yellow'
_exptl_crystal_size_max     0.30
_exptl_crystal_size_mid     0.18
_exptl_crystal_size_min     0.12
_exptl_crystal_density_diffrn     1.172
_exptl_crystal_density_meas     ?
_exptl_crystal_density_method     'not measured'
_exptl_crystal_F_000     728
_exptl_absorpt_coefficient_mu     0.075
_exptl_absorpt_correction_type     multi-scan
_exptl_absorpt_process_details     '(<i>SADABS</i>; Bruker, 2005)'
_exptl_absorpt_correction_T_min     0.9777
_exptl_absorpt_correction_T_max     0.9910
_exptl_special_details     ?
_diffrn_ambient_temperature     296(2)
_diffrn_radiation_type     MoK\a
_diffrn_radiation_wavelength     0.71073
_diffrn_radiation_source     'fine-focus sealed tube'
_diffrn_radiation_monochromator     graphite
_diffrn_measurement_device_type
;
Bruker SMART APEXII CCD area-detector
;
_diffrn_measurement_method     '\f and \w'
_diffrn_detector_area_resol_mean     ?
_diffrn_reflns_number     16208
_diffrn_reflns_av_R_equivalents     0.0616
_diffrn_reflns_av_sigmaI/netI     0.0462
_diffrn_reflns_theta_min     2.24
_diffrn_reflns_theta_max     26.00
_diffrn_reflns_theta_full     26.00
_diffrn_measured_fraction_theta_max     1.000
_diffrn_measured_fraction_theta_full     1.000
_diffrn_reflns_limit_h_min     -7
_diffrn_reflns_limit_h_max     7
_diffrn_reflns_limit_k_min     -22
_diffrn_reflns_limit_k_max     22
_diffrn_reflns_limit_l_min     -22
_diffrn_reflns_limit_l_max     22
_diffrn_standards_number     0
_diffrn_standards_interval_count     .
_diffrn_standards_interval_time     .
_diffrn_standards_decay_%     ?
_refine_special_details
;
 Refinement of F^2^ against ALL reflections.  The weighted R-factor wR and
 goodness of fit S are based on F^2^, conventional R-factors R are based
 on F, with F set to zero for negative F^2^. The threshold expression of
 F^2^ > 2sigma(F^2^) is used only for calculating R-factors(gt) etc. and is
 not relevant to the choice of reflections for refinement.  R-factors based
 on F^2^ are statistically about twice as large as those based on F, and R-
 factors based on ALL data will be even larger.
;
_reflns_number_total     2199
_reflns_number_gt     1368
_reflns_threshold_expression     I>2\s(I)
_refine_ls_structure_factor_coef     Fsqd
_refine_ls_matrix_type     full
_refine_ls_R_factor_all     0.0885
_refine_ls_R_factor_gt     0.0437
_refine_ls_wR_factor_gt     0.0932
_refine_ls_wR_factor_ref     0.1118
_refine_ls_goodness_of_fit_ref     1.027
_refine_ls_restrained_S_all     1.027
_refine_ls_number_reflns     2199
_refine_ls_number_parameters     231
_refine_ls_number_restraints     0
_refine_ls_hydrogen_treatment     constr
_refine_ls_weighting_scheme     calc
_refine_ls_weighting_details
         'calc w=1/[\s^2^(Fo^2^)+(0.0485P)^2^+0.0820P] where P=(Fo^2^+2Fc^2^)/3'
_atom_sites_solution_hydrogens     geom
_atom_sites_solution_primary     direct
_atom_sites_solution_secondary     difmap
_refine_ls_shift/su_max     0.000
_refine_ls_shift/su_mean     0.000
_refine_diff_density_max     0.149
_refine_diff_density_min     -0.116
_refine_ls_extinction_method     'SHELXTL (Sheldrick, 2008)'
_refine_ls_extinction_coef     0.013(2)
_refine_ls_extinction_expression
                                  'Fc^*^=kFc[1+0.001xFc^2^\l^3^/sin(2\q)]^-1/4^'
_refine_ls_abs_structure_details     ?
loop_
    _atom_type_symbol
    _atom_type_description
    _atom_type_scat_dispersion_real
    _atom_type_scat_dispersion_imag
    _atom_type_scat_source
    'C' 'C' 0.0033 0.0000
                         'International Tables Vol C Tables 4.2.6.8 and 6.1.1.4'
    'H' 'H' 0.0000 0.0000
                         'International Tables Vol C Tables 4.2.6.8 and 6.1.1.4'
    'N' 'N' 0.0061 0.0000
                         'International Tables Vol C Tables 4.2.6.8 and 6.1.1.4'
    'O' 'O' 0.0106 0.0000
                         'International Tables Vol C Tables 4.2.6.8 and 6.1.1.4'
_computing_data_collection     'APEX2 (Bruker, 2005)'
_computing_cell_refinement     'SAINT (Bruker, 2005)'
_computing_data_reduction     'SAINT (Bruker, 2005)'
_computing_structure_solution     'SHELXTL (Sheldrick, 2008)'
_computing_structure_refinement     'SHELXTL (Sheldrick, 2008)'
_computing_molecular_graphics     'SHELXTL (Sheldrick, 2008)'
_computing_publication_material
;
SHELXTL (Sheldrick, 2008) and PLATON (Spek, 2009)
;
loop_
    _atom_site_type_symbol
    _atom_site_label
    _atom_site_fract_x
    _atom_site_fract_y
    _atom_site_fract_z
    _atom_site_U_iso_or_equiv
    _atom_site_adp_type
    _atom_site_calc_flag
    _atom_site_refinement_flags
    _atom_site_occupancy
    _atom_site_disorder_assembly
    _atom_site_disorder_group
    O O1 0.4633(4) 0.71477(13) 0.18637(14) 0.0691(7) Uani d . 1 . .
    H H1A 0.3887 0.6786 0.1999 0.104 Uiso calc R 1 . .
    O O2 -0.1798(4) 0.44857(14) 0.02145(14) 0.0769(7) Uani d . 1 . .
    H H2A -0.0936 0.4643 0.0533 0.115 Uiso calc R 1 . .
    N N1 0.1130(4) 0.62471(14) 0.19160(15) 0.0576(7) Uani d . 1 . .
    N N2 0.1758(5) 0.44863(14) 0.10671(15) 0.0589(7) Uani d . 1 . .
    C C1 0.3362(5) 0.75772(18) 0.14103(17) 0.0513(8) Uani d . 1 . .
    C C2 0.4215(5) 0.82499(18) 0.11644(19) 0.0593(9) Uani d . 1 . .
    H H2 0.5650 0.8401 0.1316 0.071 Uiso calc R 1 . .
    C C3 0.2994(6) 0.87012(19) 0.07010(18) 0.0593(9) Uani d . 1 . .
    H H3 0.3614 0.9153 0.0545 0.071 Uiso calc R 1 . .
    C C4 0.0828(5) 0.84926(18) 0.04596(18) 0.0558(9) Uani d . 1 . .
    C C5 -0.0004(6) 0.78143(17) 0.07017(17) 0.0544(8) Uani d . 1 . .
    H H5 -0.1421 0.7659 0.0537 0.065 Uiso calc R 1 . .
    C C6 0.1183(5) 0.73540(17) 0.11802(17) 0.0487(8) Uani d . 1 . .
    C C7 -0.0504(7) 0.90009(19) -0.0039(2) 0.0777(11) Uani d . 1 . .
    H H7A 0.0048 0.8952 -0.0533 0.117 Uiso calc R 1 . .
    H H7B -0.0332 0.9510 0.0120 0.117 Uiso calc R 1 . .
    H H7C -0.2079 0.8865 -0.0023 0.117 Uiso calc R 1 . .
    C C8 0.0162(6) 0.66623(17) 0.14440(18) 0.0562(9) Uani d . 1 . .
    H H8 -0.1246 0.6520 0.1261 0.067 Uiso calc R 1 . .
    C C9 -0.0035(6) 0.55714(17) 0.21706(19) 0.0641(10) Uani d . 1 . .
    H H9A -0.1067 0.5401 0.1791 0.077 Uiso calc R 1 . .
    H H9B -0.0929 0.5693 0.2601 0.077 Uiso calc R 1 . .
    C C10 0.1605(6) 0.49409(17) 0.23599(18) 0.0615(9) Uani d . 1 . .
    C C11 0.3201(7) 0.5184(2) 0.2980(2) 0.0892(13) Uani d . 1 . .
    H H11A 0.2336 0.5276 0.3417 0.134 Uiso calc R 1 . .
    H H11B 0.3982 0.5633 0.2838 0.134 Uiso calc R 1 . .
    H H11C 0.4286 0.4794 0.3072 0.134 Uiso calc R 1 . .
    C C12 0.0218(8) 0.4259(2) 0.2593(2) 0.0891(13) Uani d . 1 . .
    H H12A 0.1216 0.3842 0.2673 0.134 Uiso calc R 1 . .
    H H12B -0.0850 0.4136 0.2214 0.134 Uiso calc R 1 . .
    H H12C -0.0582 0.4370 0.3039 0.134 Uiso calc R 1 . .
    C C13 0.3085(6) 0.47518(18) 0.16952(19) 0.0640(10) Uani d . 1 . .
    H H13A 0.3929 0.5194 0.1551 0.077 Uiso calc R 1 . .
    H H13B 0.4171 0.4369 0.1833 0.077 Uiso calc R 1 . .
    C C14 0.2562(6) 0.39671(18) 0.06619(18) 0.0571(9) Uani d . 1 . .
    H H14 0.3962 0.3762 0.0784 0.069 Uiso calc R 1 . .
    C C15 0.1397(5) 0.36831(16) 0.00220(18) 0.0512(8) Uani d . 1 . .
    C C16 0.2388(6) 0.31298(17) -0.04090(17) 0.0542(8) Uani d . 1 . .
    H H16 0.3790 0.2940 -0.0267 0.065 Uiso calc R 1 . .
    C C17 0.1400(6) 0.28490(17) -0.10341(18) 0.0570(9) Uani d . 1 . .
    C C18 -0.0714(6) 0.3128(2) -0.1220(2) 0.0638(10) Uani d . 1 . .
    H H18 -0.1438 0.2943 -0.1636 0.077 Uiso calc R 1 . .
    C C19 -0.1782(6) 0.3673(2) -0.08042(19) 0.0648(9) Uani d . 1 . .
    H H19 -0.3205 0.3850 -0.0941 0.078 Uiso calc R 1 . .
    C C20 -0.0727(5) 0.39531(18) -0.01880(19) 0.0542(9) Uani d . 1 . .
    C C21 0.2588(7) 0.22644(19) -0.14975(19) 0.0775(12) Uani d . 1 . .
    H H21A 0.3779 0.2497 -0.1775 0.116 Uiso calc R 1 . .
    H H21B 0.1517 0.2039 -0.1827 0.116 Uiso calc R 1 . .
    H H21C 0.3222 0.1886 -0.1184 0.116 Uiso calc R 1 . .
loop_
    _atom_site_aniso_label
    _atom_site_aniso_U_11
    _atom_site_aniso_U_22
    _atom_site_aniso_U_33
    _atom_site_aniso_U_12
    _atom_site_aniso_U_13
    _atom_site_aniso_U_23
    O1 0.0584(15) 0.0711(17) 0.0778(17) 0.0012(12) -0.0145(14) 0.0031(14)
    O2 0.0690(16) 0.0818(17) 0.0798(19) 0.0272(15) 0.0009(14) -0.0003(14)
    N1 0.0590(17) 0.0501(16) 0.0636(18) 0.0000(13) 0.0014(15) -0.0032(14)
    N2 0.0615(17) 0.0523(17) 0.0629(18) 0.0032(14) -0.0008(16) 0.0023(15)
    C1 0.0439(18) 0.0545(19) 0.056(2) 0.0055(16) -0.0042(16) -0.0062(16)
    C2 0.0503(19) 0.060(2) 0.068(2) -0.0066(17) -0.0024(18) -0.0138(18)
    C3 0.057(2) 0.056(2) 0.065(2) -0.0064(17) 0.0018(18) -0.0047(18)
    C4 0.056(2) 0.054(2) 0.058(2) 0.0018(16) 0.0007(17) -0.0054(16)
    C5 0.0467(18) 0.055(2) 0.061(2) -0.0020(16) -0.0037(17) -0.0096(17)
    C6 0.0423(17) 0.0497(18) 0.0540(19) -0.0008(14) 0.0011(16) -0.0062(16)
    C7 0.078(3) 0.070(2) 0.085(3) -0.0059(19) -0.015(2) 0.014(2)
    C8 0.0485(19) 0.057(2) 0.063(2) -0.0020(16) 0.0052(17) -0.0098(17)
    C9 0.067(2) 0.061(2) 0.064(2) -0.0107(19) 0.0100(19) -0.0015(17)
    C10 0.072(2) 0.052(2) 0.060(2) -0.0139(19) -0.0039(19) 0.0081(17)
    C11 0.109(3) 0.080(3) 0.079(3) -0.012(2) -0.027(3) -0.002(2)
    C12 0.116(3) 0.077(3) 0.074(3) -0.032(3) -0.009(3) 0.016(2)
    C13 0.060(2) 0.052(2) 0.080(3) -0.0010(17) -0.006(2) -0.0061(18)
    C14 0.0495(19) 0.054(2) 0.068(2) 0.0020(16) -0.0012(18) 0.0062(18)
    C15 0.0506(19) 0.0491(18) 0.0538(19) 0.0021(15) 0.0049(17) 0.0105(16)
    C16 0.0496(19) 0.0534(19) 0.059(2) 0.0028(15) 0.0031(17) 0.0083(17)
    C17 0.063(2) 0.055(2) 0.053(2) -0.0015(17) 0.0069(18) 0.0096(17)
    C18 0.064(2) 0.072(2) 0.055(2) -0.0100(19) -0.0029(19) 0.0109(18)
    C19 0.0495(19) 0.079(3) 0.066(2) 0.0022(19) -0.002(2) 0.018(2)
    C20 0.051(2) 0.0555(19) 0.057(2) 0.0067(16) 0.0082(17) 0.0106(17)
    C21 0.099(3) 0.068(2) 0.065(2) 0.011(2) 0.006(2) -0.0031(19)
_geom_special_details
;
 All esds (except the esd in the dihedral angle between two l.s. planes)
 are estimated using the full covariance matrix.  The cell esds are taken
 into account individually in the estimation of esds in distances, angles
 and torsion angles; correlations between esds in cell parameters are only
 used when they are defined by crystal symmetry.  An approximate (isotropic)
 treatment of cell esds is used for estimating esds involving l.s. planes.
;
loop_
    _geom_bond_atom_site_label_1
    _geom_bond_atom_site_label_2
    _geom_bond_site_symmetry_2
    _geom_bond_distance
    _geom_bond_publ_flag
    O1 C1 . 1.354(3) ?
    O1 H1A . 0.8200 ?
    O2 C20 . 1.357(4) ?
    O2 H2A . 0.8200 ?
    N1 C8 . 1.271(4) ?
    N1 C9 . 1.464(4) ?
    N2 C14 . 1.276(4) ?
    N2 C13 . 1.465(4) ?
    C1 C2 . 1.377(4) ?
    C1 C6 . 1.409(4) ?
    C2 C3 . 1.371(4) ?
    C2 H2 . 0.9300 ?
    C3 C4 . 1.401(4) ?
    C3 H3 . 0.9300 ?
    C4 C5 . 1.380(4) ?
    C4 C7 . 1.506(4) ?
    C5 C6 . 1.388(4) ?
    C5 H5 . 0.9300 ?
    C6 C8 . 1.456(4) ?
    C7 H7A . 0.9600 ?
    C7 H7B . 0.9600 ?
    C7 H7C . 0.9600 ?
    C8 H8 . 0.9300 ?
    C9 C10 . 1.524(5) ?
    C9 H9A . 0.9700 ?
    C9 H9B . 0.9700 ?
    C10 C12 . 1.527(5) ?
    C10 C13 . 1.530(4) ?
    C10 C11 . 1.533(5) ?
    C11 H11A . 0.9600 ?
    C11 H11B . 0.9600 ?
    C11 H11C . 0.9600 ?
    C12 H12A . 0.9600 ?
    C12 H12B . 0.9600 ?
    C12 H12C . 0.9600 ?
    C13 H13A . 0.9700 ?
    C13 H13B . 0.9700 ?
    C14 C15 . 1.445(4) ?
    C14 H14 . 0.9300 ?
    C15 C16 . 1.391(4) ?
    C15 C20 . 1.395(4) ?
    C16 C17 . 1.374(4) ?
    C16 H16 . 0.9300 ?
    C17 C18 . 1.384(5) ?
    C17 C21 . 1.515(4) ?
    C18 C19 . 1.386(5) ?
    C18 H18 . 0.9300 ?
    C19 C20 . 1.377(4) ?
    C19 H19 . 0.9300 ?
    C21 H21A . 0.9600 ?
    C21 H21B . 0.9600 ?
    C21 H21C . 0.9600 ?
loop_
    _geom_angle_atom_site_label_1
    _geom_angle_atom_site_label_2
    _geom_angle_atom_site_label_3
    _geom_angle_site_symmetry_1
    _geom_angle_site_symmetry_3
    _geom_angle
    _geom_angle_publ_flag
    C1 O1 H1A . . 109.5 ?
    C20 O2 H2A . . 109.5 ?
    C8 N1 C9 . . 119.0(3) ?
    C14 N2 C13 . . 119.3(3) ?
    O1 C1 C2 . . 119.4(3) ?
    O1 C1 C6 . . 121.7(3) ?
    C2 C1 C6 . . 118.9(3) ?
    C3 C2 C1 . . 121.4(3) ?
    C3 C2 H2 . . 119.3 ?
    C1 C2 H2 . . 119.3 ?
    C2 C3 C4 . . 121.0(3) ?
    C2 C3 H3 . . 119.5 ?
    C4 C3 H3 . . 119.5 ?
    C5 C4 C3 . . 117.2(3) ?
    C5 C4 C7 . . 122.5(3) ?
    C3 C4 C7 . . 120.3(3) ?
    C4 C5 C6 . . 122.8(3) ?
    C4 C5 H5 . . 118.6 ?
    C6 C5 H5 . . 118.6 ?
    C5 C6 C1 . . 118.6(3) ?
    C5 C6 C8 . . 120.1(3) ?
    C1 C6 C8 . . 121.3(3) ?
    C4 C7 H7A . . 109.5 ?
    C4 C7 H7B . . 109.5 ?
    H7A C7 H7B . . 109.5 ?
    C4 C7 H7C . . 109.5 ?
    H7A C7 H7C . . 109.5 ?
    H7B C7 H7C . . 109.5 ?
    N1 C8 C6 . . 122.2(3) ?
    N1 C8 H8 . . 118.9 ?
    C6 C8 H8 . . 118.9 ?
    N1 C9 C10 . . 112.6(3) ?
    N1 C9 H9A . . 109.1 ?
    C10 C9 H9A . . 109.1 ?
    N1 C9 H9B . . 109.1 ?
    C10 C9 H9B . . 109.1 ?
    H9A C9 H9B . . 107.8 ?
    C9 C10 C12 . . 108.2(3) ?
    C9 C10 C13 . . 110.2(3) ?
    C12 C10 C13 . . 110.4(3) ?
    C9 C10 C11 . . 110.3(3) ?
    C12 C10 C11 . . 110.5(3) ?
    C13 C10 C11 . . 107.2(3) ?
    C10 C11 H11A . . 109.5 ?
    C10 C11 H11B . . 109.5 ?
    H11A C11 H11B . . 109.5 ?
    C10 C11 H11C . . 109.5 ?
    H11A C11 H11C . . 109.5 ?
    H11B C11 H11C . . 109.5 ?
    C10 C12 H12A . . 109.5 ?
    C10 C12 H12B . . 109.5 ?
    H12A C12 H12B . . 109.5 ?
    C10 C12 H12C . . 109.5 ?
    H12A C12 H12C . . 109.5 ?
    H12B C12 H12C . . 109.5 ?
    N2 C13 C10 . . 112.6(3) ?
    N2 C13 H13A . . 109.1 ?
    C10 C13 H13A . . 109.1 ?
    N2 C13 H13B . . 109.1 ?
    C10 C13 H13B . . 109.1 ?
    H13A C13 H13B . . 107.8 ?
    N2 C14 C15 . . 123.0(3) ?
    N2 C14 H14 . . 118.5 ?
    C15 C14 H14 . . 118.5 ?
    C16 C15 C20 . . 117.9(3) ?
    C16 C15 C14 . . 120.4(3) ?
    C20 C15 C14 . . 121.7(3) ?
    C17 C16 C15 . . 123.3(3) ?
    C17 C16 H16 . . 118.3 ?
    C15 C16 H16 . . 118.3 ?
    C16 C17 C18 . . 117.0(3) ?
    C16 C17 C21 . . 121.2(3) ?
    C18 C17 C21 . . 121.9(3) ?
    C17 C18 C19 . . 121.9(4) ?
    C17 C18 H18 . . 119.0 ?
    C19 C18 H18 . . 119.0 ?
    C20 C19 C18 . . 119.7(3) ?
    C20 C19 H19 . . 120.2 ?
    C18 C19 H19 . . 120.2 ?
    O2 C20 C19 . . 119.0(3) ?
    O2 C20 C15 . . 120.8(3) ?
    C19 C20 C15 . . 120.2(3) ?
    C17 C21 H21A . . 109.5 ?
    C17 C21 H21B . . 109.5 ?
    H21A C21 H21B . . 109.5 ?
    C17 C21 H21C . . 109.5 ?
    H21A C21 H21C . . 109.5 ?
    H21B C21 H21C . . 109.5 ?
loop_
    _geom_torsion_atom_site_label_1
    _geom_torsion_atom_site_label_2
    _geom_torsion_atom_site_label_3
    _geom_torsion_atom_site_label_4
    _geom_torsion_site_symmetry_1
    _geom_torsion_site_symmetry_2
    _geom_torsion_site_symmetry_3
    _geom_torsion_site_symmetry_4
    _geom_torsion
    _geom_torsion_publ_flag
    O1 C1 C2 C3 . . . . 179.6(3) ?
    C6 C1 C2 C3 . . . . -0.3(5) ?
    C1 C2 C3 C4 . . . . -0.1(5) ?
    C2 C3 C4 C5 . . . . -0.6(5) ?
    C2 C3 C4 C7 . . . . 179.0(3) ?
    C3 C4 C5 C6 . . . . 1.7(5) ?
    C7 C4 C5 C6 . . . . -177.9(3) ?
    C4 C5 C6 C1 . . . . -2.1(4) ?
    C4 C5 C6 C8 . . . . 176.9(3) ?
    O1 C1 C6 C5 . . . . -178.6(3) ?
    C2 C1 C6 C5 . . . . 1.3(4) ?
    O1 C1 C6 C8 . . . . 2.4(4) ?
    C2 C1 C6 C8 . . . . -177.7(3) ?
    C9 N1 C8 C6 . . . . 178.2(3) ?
    C5 C6 C8 N1 . . . . -175.7(3) ?
    C1 C6 C8 N1 . . . . 3.3(5) ?
    C8 N1 C9 C10 . . . . 147.8(3) ?
    N1 C9 C10 C12 . . . . -178.1(3) ?
    N1 C9 C10 C13 . . . . -57.2(4) ?
    N1 C9 C10 C11 . . . . 60.9(4) ?
    C14 N2 C13 C10 . . . . -142.8(3) ?
    C9 C10 C13 N2 . . . . -61.8(4) ?
    C12 C10 C13 N2 . . . . 57.8(4) ?
    C11 C10 C13 N2 . . . . 178.1(3) ?
    C13 N2 C14 C15 . . . . -178.5(3) ?
    N2 C14 C15 C16 . . . . 178.3(3) ?
    N2 C14 C15 C20 . . . . -1.2(5) ?
    C20 C15 C16 C17 . . . . 1.3(4) ?
    C14 C15 C16 C17 . . . . -178.3(3) ?
    C15 C16 C17 C18 . . . . -1.7(5) ?
    C15 C16 C17 C21 . . . . 177.9(3) ?
    C16 C17 C18 C19 . . . . 1.0(5) ?
    C21 C17 C18 C19 . . . . -178.7(3) ?
    C17 C18 C19 C20 . . . . 0.2(5) ?
    C18 C19 C20 O2 . . . . -179.8(3) ?
    C18 C19 C20 C15 . . . . -0.7(5) ?
    C16 C15 C20 O2 . . . . 179.1(3) ?
    C14 C15 C20 O2 . . . . -1.3(5) ?
    C16 C15 C20 C19 . . . . 0.0(4) ?
    C14 C15 C20 C19 . . . . 179.5(3) ?
loop_
    _geom_hbond_atom_site_label_D
    _geom_hbond_atom_site_label_H
    _geom_hbond_atom_site_label_A
    _geom_hbond_site_symmetry_A
    _geom_hbond_distance_DH
    _geom_hbond_distance_HA
    _geom_hbond_distance_DA
    _geom_hbond_angle_DHA
    _geom_hbond_publ_flag
    O1 H1A N1 . 0.82 1.89 2.620(3) 147 y
    O2 H2A N2 . 0.82 1.88 2.609(4) 147 y
