# Supplementary material for: 2-((Z)-{3-[(Z)-(2-Hy­droxy-5-methyl­benzyl­idene)amino]-2,2-dimethyl­prop­yl}imino­meth­yl)-4-methyl­phenol
Source: Acta Crystallogr Sect E Struct Rep Online. 2010 Dec 15;67(Pt 1):o130. doi: 10.1107/S1600536810051688 (PMC3050403; doi:10.1107/S1600536810051688)
Supplement: Supplementary file 2 [file e-67-0o130-Isup2.hkl]

# 
# h,k,l, Fc-squared, Fo-squared, sigma(Fo-squared) and status flag 
# 
data_I
_shelx_title ' IRSA1_0m in P2(1)2(1)2(1)' 
_shelx_refln_list_code          4 
_shelx_F_calc_maximum      138.44 
_exptl_crystal_F_000       728.00 
_reflns_d_resolution_high  0.8107 
 
loop_ 
 _symmetry_equiv_pos_as_xyz 
 'x, y, z' 
 'x+1/2, -y+1/2, -z' 
 '-x, y+1/2, -z+1/2' 
 '-x+1/2, -y, z+1/2' 
 
_cell_length_a     5.8950 
_cell_length_b    17.8634 
_cell_length_c    18.2140 
_cell_angle_alpha  90.000 
_cell_angle_beta   90.000 
_cell_angle_gamma  90.000 
 
_shelx_F_squared_multiplier     1.000 
 
loop_ 
 _refln_index_h 
 _refln_index_k 
 _refln_index_l 
 _refln_F_squared_calc 
 _refln_F_squared_meas 
 _refln_F_squared_sigma 
 _refln_observed_status 
   2   0   0       25.78        6.35      5.44 o 
   4   0   0       28.04       29.35      7.98 o 
   6   0   0       38.44       33.82      7.50 o 
   1   1   0     3855.63     3845.87     60.23 o 
   2   1   0       26.24       26.94      6.35 o 
   3   1   0       32.82       25.30      3.99 o 
   4   1   0       93.48      110.81      8.20 o 
   5   1   0        8.67        5.08      3.65 o 
   6   1   0        9.24       21.66      6.79 o 
   7   1   0        0.28      -16.52     15.24 o 
   0   2   0      969.33      890.29     16.67 o 
   1   2   0     4365.64     4234.47     42.69 o 
   2   2   0     1140.07     1128.02     22.59 o 
   3   2   0       98.96      110.02      7.97 o 
   4   2   0        1.69        0.20      3.00 o 
   5   2   0        0.71        0.18      2.60 o 
   6   2   0       21.77       21.62     11.85 o 
   7   2   0        1.26        8.66     12.83 o 
   1   3   0     2163.99     1950.85     20.54 o 
   2   3   0      270.59      242.23      4.80 o 
   3   3   0        0.02        1.88      1.89 o 
   4   3   0        1.84        1.03      2.15 o 
   5   3   0        5.82        1.17      2.99 o 
   6   3   0        7.51        7.69      5.16 o 
   7   3   0       12.51       14.33      9.13 o 
   0   4   0       10.66        8.16      2.22 o 
   1   4   0       43.48       43.12      2.02 o 
   2   4   0      333.68      349.92      6.71 o 
   3   4   0      294.52      320.68      7.03 o 
   4   4   0        0.01       -0.46      2.28 o 
   5   4   0        0.01       -0.75      3.06 o 
   6   4   0      117.72      116.83      8.71 o 
   7   4   0        0.40        3.88      8.20 o 
   1   5   0      889.99      860.04     11.56 o 
   2   5   0      315.22      303.65      6.91 o 
   3   5   0       42.95       42.86      3.20 o 
   4   5   0       63.38       69.37      4.76 o 
   5   5   0       17.83       18.63      4.98 o 
   6   5   0        4.07        5.20      5.13 o 
   7   5   0       15.64       23.09     11.30 o 
   0   6   0      341.24      332.74     10.13 o 
   1   6   0      894.63      871.89     14.07 o 
   2   6   0       42.22       46.94      2.73 o 
   3   6   0       80.98       71.69      5.99 o 
   4   6   0       24.08       20.45      3.75 o 
   5   6   0       93.81       81.90      7.88 o 
   6   6   0        5.84       20.06      6.39 o 
   1   7   0       35.85       35.48      2.98 o 
   2   7   0        5.31        3.62      1.85 o 
   3   7   0       66.87       63.08      4.41 o 
   4   7   0       19.78       16.92      3.23 o 
   5   7   0       25.98       28.96      6.28 o 
   6   7   0       12.29        5.81      7.02 o 
   0   8   0      219.89      217.58     14.26 o 
   1   8   0     1757.60     1827.44     30.03 o 
   2   8   0      817.31      870.34     15.43 o 
   3   8   0     1133.60     1113.71     20.90 o 
   4   8   0      422.30      439.09     11.60 o 
   5   8   0       41.88       30.46      7.57 o 
   6   8   0        4.99        5.76      6.60 o 
   1   9   0      738.26      822.09     19.26 o 
   2   9   0      124.06      121.33      9.29 o 
   3   9   0      496.38      478.28     10.08 o 
   4   9   0       76.79       82.12      6.19 o 
   5   9   0        3.25        4.43      5.82 o 
   6   9   0        0.01        2.85      6.86 o 
   0  10   0       14.34       34.61      7.30 o 
   1  10   0      305.06      341.02     13.86 o 
   2  10   0       33.37       44.18      4.19 o 
   3  10   0      137.48      133.09      7.14 o 
   4  10   0       75.01       70.12      7.55 o 
   5  10   0       14.20        5.22      6.74 o 
   6  10   0       62.01       76.09     13.40 o 
   1  11   0      176.70      157.61     10.98 o 
   2  11   0        0.38       -3.81      2.89 o 
   3  11   0      574.03      571.53     23.93 o 
   4  11   0        1.34        2.83      4.99 o 
   5  11   0        7.33       10.97      7.61 o 
   6  11   0        1.74        7.47      8.72 o 
   0  12   0      547.08      547.10     25.58 o 
   1  12   0        0.61        0.75      4.11 o 
   2  12   0       82.43       62.29      6.09 o 
   3  12   0       12.83       12.28      5.17 o 
   4  12   0        1.87        1.18      5.33 o 
   5  12   0       22.39       17.00      7.42 o 
   6  12   0       14.52        7.58      9.64 o 
   1  13   0       54.24       55.46      7.34 o 
   2  13   0        4.28        5.16      3.74 o 
   3  13   0      119.99      123.29      7.43 o 
   4  13   0        0.42       -0.09      7.15 o 
   5  13   0        5.87        8.23      8.34 o 
   0  14   0        1.03       -3.00      6.45 o 
   1  14   0        1.86       -4.62      4.75 o 
   2  14   0       51.60       46.07      5.59 o 
   3  14   0      109.78      106.70      8.56 o 
   4  14   0        0.50       -3.20      5.95 o 
   5  14   0        3.29        9.83      9.25 o 
   1  15   0        0.01        1.58      5.35 o 
   2  15   0       27.90       36.12      7.97 o 
   3  15   0       54.36       47.98      9.26 o 
   4  15   0       12.07       -2.99      8.83 o 
   5  15   0       13.27       11.23      9.29 o 
   0  16   0       25.56       18.44      9.71 o 
   1  16   0      103.67       88.73      8.42 o 
   2  16   0       71.74       79.44      9.47 o 
   3  16   0        2.88       -2.88      6.63 o 
   4  16   0       22.61       38.11     10.40 o 
   5  16   0        2.20        3.23     12.14 o 
   1  17   0        1.98        5.80      5.31 o 
   2  17   0        4.72        2.95      6.65 o 
   3  17   0        4.59       -2.17      7.04 o 
   4  17   0        5.74       22.80      9.18 o 
   0  18   0       90.10       93.05     16.32 o 
   1  18   0      119.79      124.49     13.15 o 
   2  18   0       45.15       50.38     10.55 o 
   3  18   0        1.14        1.94      9.00 o 
   4  18   0        9.92       15.86     21.68 o 
   1  19   0        0.89       -3.72      7.14 o 
   2  19   0        3.24       11.57      8.34 o 
   3  19   0        3.73        1.19      8.65 o 
   0  20   0        6.87       -1.49     15.78 o 
   1  20   0        7.52        5.66      8.10 o 
   2  20   0        0.01        4.55     11.25 o 
   3  20   0        7.86       13.80     11.03 o 
   1  21   0        0.59        3.74      8.54 o 
   2  21   0        0.21       -9.19     11.00 o 
   0  22   0       14.74       -2.46     14.49 o 
   1   0   1      650.54      620.00      9.36 o 
   2   0   1      969.39      849.33     19.08 o 
   3   0   1      282.87      277.54     11.99 o 
   4   0   1        0.01       -0.76      3.95 o 
   5   0   1        1.39        1.53      5.06 o 
   6   0   1      147.49      158.16     13.70 o 
   7   0   1       32.66       16.65     13.15 o 
   1   1   1     5647.93     5673.35     52.45 o 
   2   1   1     5259.19     5140.75     63.91 o 
   3   1   1     1708.21     1622.91     24.46 o 
   4   1   1        4.16        3.96      2.07 o 
   5   1   1       19.68       18.74      2.79 o 
   6   1   1       15.82       18.82      5.25 o 
   7   1   1        0.33        4.71      8.97 o 
   0   2   1      413.96      383.61      6.08 o 
   1   2   1     3933.23     3792.52     27.74 o 
   2   2   1      789.60      733.31      9.28 o 
   3   2   1      361.18      362.50      6.27 o 
   4   2   1       15.77       16.96      2.61 o 
   5   2   1        6.84        6.57      2.49 o 
   6   2   1        8.12        7.34      4.58 o 
   7   2   1       20.40        4.55      7.01 o 
   0   3   1     4192.30     4194.20     51.80 o 
   1   3   1     4002.03     3863.25     28.42 o 
   2   3   1      968.17      910.18      9.87 o 
   3   3   1      199.48      203.51      4.85 o 
   4   3   1       18.51       17.68      2.47 o 
   5   3   1        3.71        1.16      2.68 o 
   6   3   1       32.25       19.78      5.35 o 
   7   3   1        6.17       12.50      7.41 o 
   0   4   1     2974.98     2985.69     38.00 o 
   1   4   1     1039.58     1021.01      8.70 o 
   2   4   1       58.76       60.65      2.29 o 
   3   4   1       53.79       62.19      2.45 o 
   4   4   1        0.79        0.48      1.64 o 
   5   4   1        0.71       -1.70      3.04 o 
   6   4   1       15.37       15.36      4.48 o 
   7   4   1        2.83       -0.88      5.82 o 
   0   5   1     1072.88     1020.40     21.61 o 
   1   5   1       64.31       60.62      2.01 o 
   2   5   1      401.17      367.74      4.76 o 
   3   5   1       10.38        9.15      1.44 o 
   4   5   1        8.12        3.87      2.06 o 
   5   5   1       29.98       33.84      3.75 o 
   6   5   1        5.39       -0.58      3.71 o 
   7   5   1        0.67        0.99      6.19 o 
   0   6   1        0.19        1.39      1.71 o 
   1   6   1      546.10      560.38      6.51 o 
   2   6   1      511.41      523.85      6.20 o 
   3   6   1        2.48        0.74      1.59 o 
   4   6   1       42.69       44.46      4.04 o 
   5   6   1        4.24        5.43      3.10 o 
   6   6   1       23.69       20.45      4.38 o 
   0   7   1      988.36      953.09     19.30 o 
   1   7   1      443.17      480.95      6.28 o 
   2   7   1      530.95      543.00      6.46 o 
   3   7   1      153.10      155.19      4.62 o 
   4   7   1       19.39       15.83      2.43 o 
   5   7   1       87.47       84.22      5.70 o 
   6   7   1       24.51       22.43      4.56 o 
   0   8   1       34.39       29.16      4.46 o 
   1   8   1      173.99      181.54      5.64 o 
   2   8   1       66.33       68.80      3.33 o 
   3   8   1      260.58      273.22      6.31 o 
   4   8   1      203.94      199.76      7.00 o 
   5   8   1      218.37      231.55      9.17 o 
   6   8   1       27.86       20.96      5.00 o 
   0   9   1      127.36      133.26     11.30 o 
   1   9   1      294.41      270.96      6.29 o 
   2   9   1       46.56       52.50      2.89 o 
   3   9   1      193.07      186.68      6.94 o 
   4   9   1       19.33       14.28      3.03 o 
   5   9   1      108.42      117.44      7.44 o 
   6   9   1       56.87       70.56      7.15 o 
   0  10   1      103.11      101.94      7.72 o 
   1  10   1      486.08      451.02      8.75 o 
   2  10   1      228.96      218.62     10.00 o 
   3  10   1       82.52       81.62      4.70 o 
   4  10   1      371.88      389.26     10.58 o 
   5  10   1       15.50       22.08      4.99 o 
   6  10   1        8.54        8.69      5.13 o 
   0  11   1      694.97      752.67     21.00 o 
   1  11   1       16.38       14.49      3.03 o 
   2  11   1        8.00        5.57      2.15 o 
   3  11   1      656.11      655.94     11.01 o 
   4  11   1       96.07       86.51      6.46 o 
   5  11   1       10.75       21.71      5.48 o 
   6  11   1       11.19       16.86      6.63 o 
   0  12   1        0.71       -4.68      4.31 o 
   1  12   1      103.87      112.08      4.99 o 
   2  12   1       21.55       18.00      2.76 o 
   3  12   1      374.48      394.14      9.60 o 
   4  12   1        0.86        2.23      3.64 o 
   5  12   1       15.04       14.20      5.62 o 
   6  12   1        9.45       12.33      6.84 o 
   0  13   1       81.59       74.93      8.33 o 
   1  13   1       94.16       88.97      5.08 o 
   2  13   1        7.14        7.03      2.72 o 
   3  13   1        0.06        1.52      2.71 o 
   4  13   1      113.84      114.28      7.31 o 
   5  13   1        3.73        0.33      5.55 o 
   0  14   1      112.19      130.43     10.79 o 
   1  14   1       26.90       26.64      3.80 o 
   2  14   1      167.68      175.80      6.55 o 
   3  14   1        2.37        6.00      3.05 o 
   4  14   1       21.85       28.37      5.42 o 
   5  14   1        0.89       -0.32      5.83 o 
   0  15   1      131.84      148.66     12.14 o 
   1  15   1        0.75        4.67      3.35 o 
   2  15   1       10.28       10.30      3.30 o 
   3  15   1       30.19       32.90      4.21 o 
   4  15   1       30.59       27.66      8.39 o 
   5  15   1       17.65       10.52      6.68 o 
   0  16   1        0.15       -0.39      6.24 o 
   1  16   1       56.34       48.35      5.78 o 
   2  16   1       31.55       34.37      4.89 o 
   3  16   1       38.74       31.44      5.88 o 
   4  16   1        2.35        0.01      5.58 o 
   0  17   1        4.06        2.04      6.15 o 
   1  17   1      114.52      100.07      7.88 o 
   2  17   1      182.00      199.53     10.09 o 
   3  17   1       18.13       28.78      6.05 o 
   4  17   1        6.29        9.87      5.92 o 
   0  18   1        0.03       -3.58      6.74 o 
   1  18   1       28.01       21.88      6.11 o 
   2  18   1        0.42        2.72      4.58 o 
   3  18   1        7.34        1.75      5.71 o 
   4  18   1       12.40       13.67      8.80 o 
   0  19   1        4.85       10.27      7.74 o 
   1  19   1       24.32       16.36      5.78 o 
   2  19   1       18.40       10.29      5.96 o 
   3  19   1        3.91        1.98      6.12 o 
   0  20   1        3.35        3.50      7.86 o 
   1  20   1        1.45       -3.12      5.39 o 
   2  20   1        5.25       13.41      7.93 o 
   3  20   1        9.52        9.32      7.44 o 
   0  21   1        0.85        2.98      9.04 o 
   1  21   1       10.54        3.10      6.02 o 
   2  21   1       14.84       15.44      9.06 o 
   0  22   1        3.79        9.79     10.91 o 
   0   0   2     1887.55     1727.43     43.39 o 
   1   0   2     7723.25     7948.17     86.83 o 
   2   0   2     1474.48     1417.08     24.25 o 
   3   0   2     1313.34     1389.96     31.98 o 
   4   0   2        2.33       12.05      4.91 o 
   5   0   2        1.56        1.13      6.62 o 
   6   0   2       31.02       35.92      6.91 o 
   7   0   2       12.72       24.19     28.30 o 
   0   1   2      950.23      863.78     10.75 o 
   1   1   2     6072.94     6081.16     52.54 o 
   2   1   2       60.69       53.70      2.81 o 
   3   1   2      150.61      164.52      7.38 o 
   4   1   2       87.68      106.73      5.91 o 
   5   1   2       46.80       45.95      6.60 o 
   6   1   2       25.05       23.33      5.10 o 
   7   1   2       19.90       23.58      9.92 o 
   0   2   2     2683.84     2476.30     28.32 o 
   1   2   2     5432.10     5343.80     42.47 o 
   2   2   2       77.53       75.98      2.50 o 
   3   2   2     1191.67     1260.41     17.37 o 
   4   2   2       10.92        5.95      2.82 o 
   5   2   2       17.20       12.74      2.59 o 
   6   2   2        4.94       -3.19      4.33 o 
   7   2   2        1.28        1.42      6.47 o 
   0   3   2     4847.25     4797.28     56.31 o 
   1   3   2     2180.53     2060.36     16.48 o 
   2   3   2      243.00      228.19      3.51 o 
   3   3   2      535.17      532.49      9.45 o 
   4   3   2      106.06      117.76      4.58 o 
   5   3   2       48.76       52.64      4.04 o 
   6   3   2        3.52        2.47      4.55 o 
   7   3   2        2.79        4.90      6.76 o 
   0   4   2    12071.09    12522.41    144.14 o 
   1   4   2     2106.44     2058.23     16.37 o 
   2   4   2      397.31      406.06      4.89 o 
   3   4   2       33.55       38.15      2.20 o 
   4   4   2       24.19       16.83      2.69 o 
   5   4   2       32.88       22.31      5.00 o 
   6   4   2        7.07        8.36      4.59 o 
   7   4   2        3.82       12.86      7.81 o 
   0   5   2      407.98      380.98      7.47 o 
   1   5   2      268.37      279.11      3.73 o 
   2   5   2      475.04      458.25      5.44 o 
   3   5   2      101.40       99.35      3.25 o 
   4   5   2       65.62       52.85      2.85 o 
   5   5   2       21.92       20.75      2.65 o 
   6   5   2       18.46        9.36      4.43 o 
   7   5   2        6.50        5.72      6.11 o 
   0   6   2      214.94      203.14      9.90 o 
   1   6   2      528.09      521.52      5.88 o 
   2   6   2      181.00      193.15      3.79 o 
   3   6   2      109.80      127.33      4.03 o 
   4   6   2       55.27       48.16      4.10 o 
   5   6   2      176.89      171.90      7.79 o 
   6   6   2       11.62       10.25      3.96 o 
   0   7   2      420.57      396.66      9.12 o 
   1   7   2      924.59      998.79     11.10 o 
   2   7   2      468.15      475.25      6.31 o 
   3   7   2       41.43       43.93      2.86 o 
   4   7   2       23.17       21.84      2.90 o 
   5   7   2       86.98       79.41      5.68 o 
   6   7   2       10.07       10.93      4.59 o 
   0   8   2       30.74       24.60      4.32 o 
   1   8   2      729.39      781.40     10.45 o 
   2   8   2      851.75      923.28     11.46 o 
   3   8   2       61.96       59.35      3.28 o 
   4   8   2       58.19       64.78      6.46 o 
   5   8   2       42.05       33.08      5.14 o 
   6   8   2       31.52       26.68      5.33 o 
   0   9   2        2.44        6.45      3.32 o 
   1   9   2       27.06       26.99      2.41 o 
   2   9   2        7.27        4.67      1.97 o 
   3   9   2       33.46       34.78      2.92 o 
   4   9   2        6.86       15.25      3.05 o 
   5   9   2       13.59        5.08      4.22 o 
   6   9   2      122.74      137.06      8.80 o 
   0  10   2        3.78        8.09      4.29 o 
   1  10   2      336.10      345.04      7.31 o 
   2  10   2      373.53      386.10      8.52 o 
   3  10   2       15.97       14.05      2.31 o 
   4  10   2      216.41      226.57      8.21 o 
   5  10   2       75.69       67.10      6.32 o 
   6  10   2       24.42       20.49      6.75 o 
   0  11   2      291.77      319.36     17.83 o 
   1  11   2       68.49       69.08      4.28 o 
   2  11   2       26.01       25.88      3.11 o 
   3  11   2      301.81      309.64     10.86 o 
   4  11   2       20.50       19.43      4.23 o 
   5  11   2       27.07       27.24      5.35 o 
   6  11   2       25.56       21.16      5.96 o 
   0  12   2      230.03      246.14     13.35 o 
   1  12   2        7.74       13.03      2.51 o 
   2  12   2       78.81       80.97      5.16 o 
   3  12   2       71.82       74.32      5.14 o 
   4  12   2       15.37        8.00      4.12 o 
   5  12   2        5.44        5.02      5.48 o 
   6  12   2       38.97       46.83      7.93 o 
   0  13   2        0.39       -4.41      5.05 o 
   1  13   2       14.78       15.94      2.87 o 
   2  13   2       37.81       30.13      3.79 o 
   3  13   2        2.24        3.90      2.91 o 
   4  13   2       13.47       17.84      4.77 o 
   5  13   2       22.80       31.40      6.96 o 
   0  14   2      153.79      147.15     11.25 o 
   1  14   2      141.03      145.35      5.75 o 
   2  14   2      101.15      114.87      5.59 o 
   3  14   2       74.25       75.81      4.66 o 
   4  14   2       22.63       12.31      5.28 o 
   5  14   2        1.37        7.21      5.82 o 
   0  15   2       95.79       99.60     10.56 o 
   1  15   2       36.00       26.93      3.89 o 
   2  15   2       53.23       59.33      5.57 o 
   3  15   2       78.16       80.79      5.55 o 
   4  15   2       23.28       24.08      5.65 o 
   5  15   2       11.35        6.54      6.26 o 
   0  16   2       13.86        9.81      7.05 o 
   1  16   2      109.39      126.71      9.01 o 
   2  16   2      131.96      135.04      6.94 o 
   3  16   2       10.36        6.17      4.73 o 
   4  16   2       14.20       11.14      6.24 o 
   0  17   2       22.49       21.24      7.23 o 
   1  17   2        0.54       -3.67      4.24 o 
   2  17   2       17.36        5.31      4.91 o 
   3  17   2        6.01       -0.45      5.43 o 
   4  17   2        2.30        0.48      6.92 o 
   0  18   2        0.35        0.68      6.65 o 
   1  18   2       19.93       33.56      6.31 o 
   2  18   2       49.85       43.51      5.93 o 
   3  18   2        3.25        0.87      5.74 o 
   4  18   2        0.48        0.74      7.57 o 
   0  19   2       25.39       28.47      9.08 o 
   1  19   2        7.70       -0.39      5.47 o 
   2  19   2        5.75       10.37      5.68 o 
   3  19   2        6.75        2.39      6.90 o 
   0  20   2       26.00       31.69      9.60 o 
   1  20   2        0.91        7.65      5.81 o 
   2  20   2        3.34        3.29      7.26 o 
   0  21   2        0.06       -2.70      8.64 o 
   1  21   2        5.34        9.90      6.22 o 
   2  21   2       22.63       15.52      8.64 o 
   1   0   3     1376.97     1263.27     16.05 o 
   2   0   3      168.26      166.30      4.54 o 
   3   0   3      128.79      155.89      9.54 o 
   4   0   3       16.51       10.69      5.60 o 
   5   0   3        0.01        2.40      5.23 o 
   6   0   3        3.43       -3.33      8.32 o 
   7   0   3        8.92       18.70      9.38 o 
   0   1   3     4880.78     4825.75     59.79 o 
   1   1   3     1643.05     1553.85     14.47 o 
   2   1   3      514.22      497.01      6.21 o 
   3   1   3      298.01      284.41      5.54 o 
   4   1   3       28.89       33.53      3.85 o 
   5   1   3       18.70       17.66      3.28 o 
   6   1   3       16.13       21.86      5.91 o 
   7   1   3        5.30        7.39      5.73 o 
   0   2   3     1614.15     1508.98     18.17 o 
   1   2   3     1231.07     1199.50     10.61 o 
   2   2   3     1530.83     1444.68     14.91 o 
   3   2   3      957.90      969.80     13.87 o 
   4   2   3        4.13        5.98      1.94 o 
   5   2   3        2.96        3.12      2.91 o 
   6   2   3       29.87       28.29      6.79 o 
   7   2   3       19.38       22.61      7.22 o 
   0   3   3      126.19      117.38      3.51 o 
   1   3   3     3908.71     3870.43     30.13 o 
   2   3   3      199.58      194.84      3.80 o 
   3   3   3       21.56       15.10      1.96 o 
   4   3   3        4.03        6.91      2.35 o 
   5   3   3       48.48       37.99      4.64 o 
   6   3   3       15.56       17.51      5.14 o 
   7   3   3        7.09       13.93      7.66 o 
   0   4   3     1285.41     1216.18     16.52 o 
   1   4   3     7155.25     7366.32     56.29 o 
   2   4   3     1312.13     1357.31     13.53 o 
   3   4   3       77.75       78.67      3.54 o 
   4   4   3       40.98       40.74      3.44 o 
   5   4   3       68.05       75.11      5.66 o 
   6   4   3       57.81       57.08      6.01 o 
   7   4   3       10.85       10.85      9.09 o 
   0   5   3      434.49      442.70      8.95 o 
   1   5   3      178.08      173.26      3.31 o 
   2   5   3      145.70      150.02      3.60 o 
   3   5   3      112.03      118.30      3.25 o 
   4   5   3      212.92      211.04      5.57 o 
   5   5   3       64.42       64.60      4.29 o 
   6   5   3        2.27        0.07      4.37 o 
   7   5   3        0.57        9.40      7.80 o 
   0   6   3      117.17      121.25      4.61 o 
   1   6   3     1187.41     1202.77     11.20 o 
   2   6   3      649.42      659.38      8.08 o 
   3   6   3      181.44      193.06      4.40 o 
   4   6   3       89.08       88.64      3.85 o 
   5   6   3      228.32      236.71      7.88 o 
   6   6   3       68.56       63.72      6.66 o 
   0   7   3      135.93      132.15      6.30 o 
   1   7   3      204.02      200.80      4.21 o 
   2   7   3      236.51      262.20      6.28 o 
   3   7   3      110.20      132.82      3.95 o 
   4   7   3      331.26      335.62      8.19 o 
   5   7   3       42.34       50.28      6.50 o 
   6   7   3        7.42       15.41      4.87 o 
   0   8   3      239.24      254.52     16.20 o 
   1   8   3      539.22      542.89      8.39 o 
   2   8   3       23.67       23.60      2.24 o 
   3   8   3      761.12      755.68     11.34 o 
   4   8   3      447.66      442.01      9.08 o 
   5   8   3       52.93       53.37      5.47 o 
   6   8   3        4.12        5.64      4.88 o 
   0   9   3        3.20        2.91      3.37 o 
   1   9   3      164.41      167.74      4.83 o 
   2   9   3      164.94      177.96      5.27 o 
   3   9   3      338.05      355.02      7.25 o 
   4   9   3      196.70      210.42      8.20 o 
   5   9   3        0.89       -2.46      4.14 o 
   6   9   3        9.93        6.93      5.04 o 
   0  10   3      195.49      181.58      9.47 o 
   1  10   3      151.30      163.96      5.60 o 
   2  10   3       54.94       56.64      4.68 o 
   3  10   3      237.07      254.50      7.23 o 
   4  10   3      141.52      141.30      8.43 o 
   5  10   3       17.06       16.50      4.90 o 
   6  10   3        2.88        4.01      7.05 o 
   0  11   3      138.99      121.83     10.46 o 
   1  11   3       95.00       95.13      4.62 o 
   2  11   3       63.96       51.66      5.12 o 
   3  11   3       72.38       65.53      4.26 o 
   4  11   3      158.85      157.93      7.51 o 
   5  11   3       21.11       19.90      5.03 o 
   6  11   3       31.72       34.74      6.33 o 
   0  12   3      215.56      235.15     11.61 o 
   1  12   3       57.90       59.45      3.69 o 
   2  12   3       65.98       63.40      4.36 o 
   3  12   3       95.39       93.37      4.93 o 
   4  12   3       34.04       30.14      4.75 o 
   5  12   3        4.53        3.78      5.48 o 
   6  12   3        4.84       11.07      6.30 o 
   0  13   3       74.24       63.69      7.21 o 
   1  13   3       35.36       40.05      3.38 o 
   2  13   3       15.52       10.82      3.84 o 
   3  13   3       75.94       67.18      4.55 o 
   4  13   3        2.59        7.33      4.68 o 
   5  13   3        2.49        9.84      6.22 o 
   0  14   3       41.09       27.83     10.08 o 
   1  14   3       39.86       27.77      5.85 o 
   2  14   3        6.94        7.41      3.18 o 
   3  14   3       63.75       64.05      5.16 o 
   4  14   3       50.13       52.62      6.56 o 
   5  14   3        6.83        6.19      6.46 o 
   0  15   3      352.33      349.04     24.36 o 
   1  15   3       52.79       45.09      6.45 o 
   2  15   3       79.17      103.46      7.82 o 
   3  15   3       22.46       18.53      4.22 o 
   4  15   3       11.04        1.64      5.22 o 
   5  15   3        4.38        4.38      6.19 o 
   0  16   3       66.37       83.25      9.20 o 
   1  16   3      144.77      139.10      9.67 o 
   2  16   3       16.97       13.50      5.06 o 
   3  16   3       44.10       43.74      6.33 o 
   4  16   3        4.99        3.26      6.56 o 
   0  17   3        0.81       -0.41      6.07 o 
   1  17   3       58.26       63.49      8.45 o 
   2  17   3       51.06       45.82      5.94 o 
   3  17   3       30.16       33.52      6.52 o 
   4  17   3       10.27       15.52      7.47 o 
   0  18   3       22.12       -1.47      5.94 o 
   1  18   3       15.08       12.13      5.31 o 
   2  18   3       56.05       56.91      6.42 o 
   3  18   3        4.49        1.78      5.76 o 
   4  18   3        8.83       10.98     10.64 o 
   0  19   3        5.44        3.70      7.15 o 
   1  19   3        1.85        5.83      5.93 o 
   2  19   3       64.49       70.12      8.80 o 
   3  19   3        0.77       12.45      7.34 o 
   0  20   3        8.51       11.17      9.06 o 
   1  20   3       14.68       21.84      7.03 o 
   2  20   3        4.32        0.81      6.54 o 
   0  21   3        1.78        9.49      9.36 o 
   1  21   3        5.33       21.25      6.78 o 
   0   0   4      192.96      179.03      8.36 o 
   1   0   4      453.89      436.78      7.81 o 
   2   0   4      372.99      370.85      9.94 o 
   3   0   4      181.09      170.83      5.25 o 
   4   0   4       28.94       25.81      6.56 o 
   5   0   4        8.19       12.26      6.87 o 
   6   0   4        4.92       11.84      9.84 o 
   7   0   4        1.85       -8.91     10.35 o 
   0   1   4     3012.18     2793.68     41.14 o 
   1   1   4     1141.95     1079.84     10.74 o 
   2   1   4      371.04      326.22      4.59 o 
   3   1   4      157.64      150.67      4.91 o 
   4   1   4       43.78       49.20      2.67 o 
   5   1   4        5.25        3.20      3.10 o 
   6   1   4        0.77       -3.90      4.98 o 
   7   1   4        1.80       -4.77      5.75 o 
   0   2   4    19164.88    21437.48    244.57 o 
   1   2   4     4165.83     4085.29     34.37 o 
   2   2   4      724.10      740.64      8.27 o 
   3   2   4       26.94       24.96      1.91 o 
   4   2   4       94.04       90.84      5.26 o 
   5   2   4       21.69       21.74      3.78 o 
   6   2   4       24.74       32.73      6.33 o 
   7   2   4        2.75        1.03      6.53 o 
   0   3   4    12698.35    13774.18    159.84 o 
   1   3   4     6936.30     6980.30     56.19 o 
   2   3   4       21.06       25.11      1.60 o 
   3   3   4       14.65       17.23      1.53 o 
   4   3   4        0.31       -2.39      2.18 o 
   5   3   4       93.21      108.50      6.64 o 
   6   3   4        0.33        3.25      4.40 o 
   7   3   4        8.76        8.34      8.02 o 
   0   4   4     4049.94     3949.90     45.72 o 
   1   4   4     1925.76     1861.11     16.10 o 
   2   4   4      145.14      140.30      4.38 o 
   3   4   4       26.72       19.58      2.23 o 
   4   4   4       81.29       87.58      4.16 o 
   5   4   4        7.18        8.52      3.70 o 
   6   4   4        5.82        9.09      4.66 o 
   7   4   4       14.23       17.08      8.77 o 
   0   5   4     1925.85     1867.57     23.52 o 
   1   5   4      202.95      179.97      3.67 o 
   2   5   4      314.63      323.10      4.51 o 
   3   5   4      114.54      118.50      4.40 o 
   4   5   4      611.66      617.20      9.15 o 
   5   5   4       46.89       58.88      4.33 o 
   6   5   4        2.31       -2.20      4.65 o 
   0   6   4      407.95      417.60      8.24 o 
   1   6   4      827.87      819.00      9.25 o 
   2   6   4     2423.55     2626.31     25.78 o 
   3   6   4      149.01      172.38      4.55 o 
   4   6   4      286.45      293.55      6.79 o 
   5   6   4       26.18       20.25      4.13 o 
   6   6   4       14.01       15.84      5.17 o 
   0   7   4       16.69       16.98      3.48 o 
   1   7   4     1056.04     1166.85     13.03 o 
   2   7   4      633.84      646.71      8.55 o 
   3   7   4       44.76       40.14      3.14 o 
   4   7   4      156.65      166.19      6.08 o 
   5   7   4      191.55      196.62      8.90 o 
   6   7   4        9.50        5.37      5.29 o 
   0   8   4       24.03       20.89      3.82 o 
   1   8   4      538.80      571.84      8.71 o 
   2   8   4      356.91      351.60      6.91 o 
   3   8   4      170.32      172.75      5.31 o 
   4   8   4       74.27       72.82      4.45 o 
   5   8   4       33.06       26.91      4.83 o 
   6   8   4       16.25       18.24      5.26 o 
   0   9   4      621.54      629.43     16.06 o 
   1   9   4      432.62      424.95      8.31 o 
   2   9   4        6.50        9.30      2.25 o 
   3   9   4      119.28      120.35      5.28 o 
   4   9   4       26.62       19.34      4.47 o 
   5   9   4       31.22       27.61      5.17 o 
   6   9   4       26.14       20.29      5.62 o 
   0  10   4      327.56      351.30     13.00 o 
   1  10   4       16.19       19.68      2.59 o 
   2  10   4       59.81       65.75      3.63 o 
   3  10   4      209.33      220.05      6.58 o 
   4  10   4       33.89       40.51      4.47 o 
   5  10   4        9.48       11.18      4.68 o 
   6  10   4        1.66        1.83      5.35 o 
   0  11   4      481.56      490.96     18.28 o 
   1  11   4      250.73      262.23      8.90 o 
   2  11   4       58.72       54.43      4.46 o 
   3  11   4      266.94      304.01      8.28 o 
   4  11   4       64.11       56.60      5.11 o 
   5  11   4       13.41       18.29      5.06 o 
   6  11   4        4.71       11.00      5.68 o 
   0  12   4       10.59       12.88      4.41 o 
   1  12   4       14.70       10.50      3.33 o 
   2  12   4       27.12       28.65      3.44 o 
   3  12   4      115.02      118.83      5.51 o 
   4  12   4        6.26       15.05      4.21 o 
   5  12   4       15.84       22.67      5.37 o 
   0  13   4       10.93        8.80      5.40 o 
   1  13   4       21.28        9.84      3.53 o 
   2  13   4       49.49       41.98      3.96 o 
   3  13   4       58.07       67.06      4.74 o 
   4  13   4       19.29        9.30      5.12 o 
   5  13   4       13.70        6.58      6.07 o 
   0  14   4       70.49       87.91      8.35 o 
   1  14   4      224.38      235.78     10.22 o 
   2  14   4        9.05        4.45      3.29 o 
   3  14   4        7.33        3.66      3.71 o 
   4  14   4        9.76       10.09      6.70 o 
   5  14   4        4.45        7.45      6.50 o 
   0  15   4       65.92       53.73      7.84 o 
   1  15   4      184.18      204.15      9.56 o 
   2  15   4       62.74       67.50      7.06 o 
   3  15   4       30.59       29.90      5.04 o 
   4  15   4       17.88       21.76      6.13 o 
   5  15   4        5.17       20.84      7.02 o 
   0  16   4       27.59       27.60      7.01 o 
   1  16   4       33.91       28.97      5.49 o 
   2  16   4       14.24       15.20      4.92 o 
   3  16   4        1.60        0.83      5.19 o 
   4  16   4        4.96        3.10      6.78 o 
   0  17   4        3.52       -0.77      6.68 o 
   1  17   4       38.87       34.57      5.89 o 
   2  17   4       83.62       83.75      9.48 o 
   3  17   4        2.27        1.27      5.73 o 
   4  17   4        3.44       10.34      7.62 o 
   0  18   4        2.27        4.19      7.47 o 
   1  18   4       14.47       11.51      5.38 o 
   2  18   4        5.88       19.52      5.86 o 
   3  18   4       35.13       37.51      7.36 o 
   0  19   4        5.76       -0.34      7.38 o 
   1  19   4       52.36       61.07      7.56 o 
   2  19   4       94.21      108.69      8.97 o 
   3  19   4        4.34       14.43      6.49 o 
   0  20   4       28.48       41.29     10.11 o 
   1  20   4        4.18        1.17      6.30 o 
   2  20   4        6.47       12.26      7.02 o 
   0  21   4       27.38       18.25      9.88 o 
   1  21   4        1.67        6.12      6.99 o 
   1   0   5     3179.44     3115.55     46.61 o 
   2   0   5       14.27       13.12      3.51 o 
   3   0   5        5.40        4.60      1.93 o 
   4   0   5       26.75       20.60      3.12 o 
   5   0   5        1.05        3.90      8.98 o 
   6   0   5       13.39       16.73     11.19 o 
   7   0   5        3.32       17.63      9.08 o 
   0   1   5      261.42      249.94      6.46 o 
   1   1   5      463.25      435.17      6.46 o 
   2   1   5      164.45      185.38      5.27 o 
   3   1   5       46.67       48.47      2.36 o 
   4   1   5       55.85       59.78      6.06 o 
   5   1   5       14.12       13.51      3.89 o 
   6   1   5        1.43       -2.11      4.45 o 
   7   1   5        8.36        1.39      6.27 o 
   0   2   5     2376.25     2257.18     30.22 o 
   1   2   5      915.81      875.37      9.47 o 
   2   2   5      205.92      204.64      6.02 o 
   3   2   5      309.74      307.90      5.21 o 
   4   2   5       42.91       39.52      3.44 o 
   5   2   5       58.15       61.14      5.77 o 
   6   2   5       18.69       13.45      5.27 o 
   7   2   5        0.21        3.23      7.88 o 
   0   3   5      594.66      633.50     11.79 o 
   1   3   5     2322.75     2242.69     19.63 o 
   2   3   5      416.98      457.51      6.06 o 
   3   3   5        2.30        5.09      1.54 o 
   4   3   5       72.18       75.00      4.85 o 
   5   3   5       61.71       67.70      8.61 o 
   6   3   5        1.35       -3.83      4.89 o 
   7   3   5        9.75       19.93      8.68 o 
   0   4   5        4.83        2.08      1.67 o 
   1   4   5     1694.94     1573.42     14.95 o 
   2   4   5     3106.19     3301.22     30.71 o 
   3   4   5      209.83      238.79      5.63 o 
   4   4   5       50.42       49.21      3.06 o 
   5   4   5      160.66      165.68      8.86 o 
   6   4   5       36.54       30.71      6.60 o 
   0   5   5        1.01       -0.89      1.66 o 
   1   5   5     1466.87     1462.93     14.66 o 
   2   5   5      351.28      353.79      5.50 o 
   3   5   5        8.94        9.49      1.77 o 
   4   5   5       84.02       84.72      5.43 o 
   5   5   5       82.39       93.03      5.51 o 
   6   5   5        1.10        5.25      5.08 o 
   0   6   5       88.39       92.76      5.02 o 
   1   6   5       39.50       34.61      2.11 o 
   2   6   5     2340.08     2302.15     22.53 o 
   3   6   5      117.34      114.17      3.94 o 
   4   6   5       43.81       49.37      3.51 o 
   5   6   5      177.83      178.24      8.98 o 
   6   6   5       21.34       19.41      5.77 o 
   0   7   5      103.24       88.99      6.50 o 
   1   7   5     2845.52     2931.12     30.29 o 
   2   7   5      249.20      226.41      5.54 o 
   3   7   5      122.98      122.50      4.47 o 
   4   7   5      269.55      275.61      7.34 o 
   5   7   5       71.75       67.90      6.38 o 
   6   7   5        2.20       -1.65      5.17 o 
   0   8   5        0.09        2.46      3.14 o 
   1   8   5      628.07      645.90      9.70 o 
   2   8   5      525.05      542.17      8.61 o 
   3   8   5       57.32       57.81      3.54 o 
   4   8   5      301.91      316.70     11.39 o 
   5   8   5       20.75        6.41      3.94 o 
   6   8   5        1.15        5.17      5.79 o 
   0   9   5      578.22      608.44     16.05 o 
   1   9   5       34.08       30.92      3.36 o 
   2   9   5      312.68      294.88      7.12 o 
   3   9   5       28.48       25.40      2.89 o 
   4   9   5        7.31        6.21      3.06 o 
   5   9   5       24.55       27.18      5.35 o 
   6   9   5       17.14        9.65      5.45 o 
   0  10   5        3.16        2.83      3.53 o 
   1  10   5       16.71       18.67      3.00 o 
   2  10   5        0.38        2.82      2.19 o 
   3  10   5       27.15       26.12      3.08 o 
   4  10   5       68.44       74.15      5.32 o 
   5  10   5       15.27       11.10      4.83 o 
   6  10   5        3.89        3.07      5.43 o 
   0  11   5       57.29       57.54      6.49 o 
   1  11   5       28.80       18.12      3.26 o 
   2  11   5       54.13       58.48      4.79 o 
   3  11   5      101.38      101.17      5.28 o 
   4  11   5       14.87       12.15      3.95 o 
   5  11   5       13.49       10.99      5.08 o 
   6  11   5       18.52       24.20      6.32 o 
   0  12   5      127.65      119.41      9.79 o 
   1  12   5       42.14       36.95      4.11 o 
   2  12   5       53.47       46.94      4.70 o 
   3  12   5      195.64      220.01      6.89 o 
   4  12   5        1.96       -2.44      3.87 o 
   5  12   5       12.24        9.43      5.32 o 
   0  13   5      444.35      432.92     29.03 o 
   1  13   5       83.52       77.93      5.46 o 
   2  13   5       16.24       15.74      3.26 o 
   3  13   5       12.35       13.52      3.64 o 
   4  13   5       10.33       13.80      5.15 o 
   5  13   5       16.73       12.36      5.82 o 
   0  14   5       10.27        3.24      5.30 o 
   1  14   5      190.76      191.80      8.38 o 
   2  14   5       57.82       67.06      5.74 o 
   3  14   5       60.34       67.91      5.72 o 
   4  14   5       16.47       12.40      5.21 o 
   5  14   5       11.73       10.71      6.55 o 
   0  15   5        4.45       11.65      5.95 o 
   1  15   5       43.70       39.45      5.38 o 
   2  15   5       24.19       17.41      5.19 o 
   3  15   5       28.25       23.14      6.58 o 
   4  15   5        5.53       10.24      5.45 o 
   5  15   5       10.25       12.77      8.23 o 
   0  16   5       20.36       10.79      5.99 o 
   1  16   5       84.24       75.65      7.09 o 
   2  16   5      138.58      132.40      9.57 o 
   3  16   5        0.68       -5.53      4.89 o 
   4  16   5        3.24       10.20      7.32 o 
   0  17   5       41.98       35.32      8.69 o 
   1  17   5       17.23       22.96      5.66 o 
   2  17   5       38.90       31.42      6.17 o 
   3  17   5       13.82       17.77      6.51 o 
   4  17   5        0.21       10.91      7.06 o 
   0  18   5       15.79       12.44      8.58 o 
   1  18   5       45.07       47.02      6.88 o 
   2  18   5       37.76       34.15      6.75 o 
   3  18   5        3.57       12.58      6.64 o 
   0  19   5        2.34        1.40      7.98 o 
   1  19   5       10.68        9.33      5.15 o 
   2  19   5        1.17        0.99      6.98 o 
   3  19   5        5.53       -4.71      6.45 o 
   0  20   5       18.40       23.67      9.09 o 
   1  20   5       13.89       10.40      6.26 o 
   2  20   5       26.90       37.69      8.39 o 
   0  21   5        7.43       18.00      9.05 o 
   1  21   5        1.15        4.22      6.85 o 
   0   0   6      385.40      375.44     12.37 o 
   1   0   6      396.93      387.27      8.95 o 
   2   0   6       95.29       92.38      4.86 o 
   3   0   6       15.47       15.89      3.86 o 
   4   0   6        8.11       15.32      2.93 o 
   5   0   6       23.14       22.21      5.68 o 
   6   0   6        3.68        3.21      9.56 o 
   7   0   6        1.90       15.46     18.05 o 
   0   1   6       12.05        8.05      2.71 o 
   1   1   6       36.51       36.87      2.09 o 
   2   1   6       61.33       62.83      2.88 o 
   3   1   6       65.38       64.03      3.11 o 
   4   1   6        1.14        2.67      2.08 o 
   5   1   6        0.18       -0.02      2.99 o 
   6   1   6        0.58        3.49      4.56 o 
   7   1   6        5.68       12.88      9.12 o 
   0   2   6       61.03       61.10      3.44 o 
   1   2   6       31.08       34.00      2.22 o 
   2   2   6       13.62       14.20      1.57 o 
   3   2   6       26.69       27.05      2.18 o 
   4   2   6      234.01      232.42      8.46 o 
   5   2   6        7.72        2.82      4.75 o 
   6   2   6        0.61        2.75      4.85 o 
   0   3   6        1.10        1.07      1.89 o 
   1   3   6     2304.58     2246.77     21.12 o 
   2   3   6      338.51      324.06      4.86 o 
   3   3   6      173.35      202.98      4.90 o 
   4   3   6      126.25      137.33      4.75 o 
   5   3   6       69.82       73.93     10.84 o 
   6   3   6       12.98       14.85      5.74 o 
   0   4   6      174.58      167.51      6.70 o 
   1   4   6     1694.28     1740.87     17.12 o 
   2   4   6     2155.28     2364.31     25.37 o 
   3   4   6      115.57      118.19      4.05 o 
   4   4   6      126.87      120.52      5.11 o 
   5   4   6       24.06       20.33      4.19 o 
   6   4   6        0.01        4.02      5.73 o 
   0   5   6        3.36       -0.53      2.28 o 
   1   5   6      233.80      274.44      5.80 o 
   2   5   6      630.36      639.15      8.42 o 
   3   5   6       59.93       57.56      3.85 o 
   4   5   6      267.90      278.34      7.13 o 
   5   5   6      312.57      321.41     15.60 o 
   6   5   6        0.47       -4.79      4.92 o 
   0   6   6        0.55       -0.07      2.27 o 
   1   6   6      153.42      173.19      4.66 o 
   2   6   6       23.57       22.28      2.27 o 
   3   6   6       73.82       70.28      3.04 o 
   4   6   6       65.00       75.14      5.27 o 
   5   6   6      114.16      116.38      8.18 o 
   6   6   6       12.61       10.42      5.81 o 
   0   7   6      186.62      172.93      8.70 o 
   1   7   6     1681.41     1645.30     18.61 o 
   2   7   6      309.15      309.51      6.78 o 
   3   7   6       19.78       20.98      3.33 o 
   4   7   6       97.21       94.49      4.96 o 
   5   7   6       25.48       26.83      4.82 o 
   6   7   6        2.39        9.48      5.94 o 
   0   8   6       59.35       60.18      5.48 o 
   1   8   6      904.91      919.21     12.37 o 
   2   8   6      377.48      367.39      7.66 o 
   3   8   6        8.85        8.13      2.63 o 
   4   8   6       52.57       48.57      4.70 o 
   5   8   6       53.09       54.16      5.84 o 
   6   8   6        1.40       -4.11      5.37 o 
   0   9   6       18.67       17.07      4.41 o 
   1   9   6       91.78       94.35      5.01 o 
   2   9   6       19.93       20.43      2.82 o 
   3   9   6       11.45        9.85      2.94 o 
   4   9   6        1.89       -4.20      3.10 o 
   5   9   6        9.24        7.49      4.32 o 
   6   9   6       10.30       11.61      6.45 o 
   0  10   6        2.87        4.02      3.58 o 
   1  10   6      210.42      221.04      7.70 o 
   2  10   6      145.17      157.08      6.26 o 
   3  10   6       44.11       43.80      4.10 o 
   4  10   6        1.76       -2.61      3.34 o 
   5  10   6       28.06       17.57      5.46 o 
   6  10   6        4.76        9.63      5.81 o 
   0  11   6        6.20        1.36      4.18 o 
   1  11   6       67.88       72.00      4.96 o 
   2  11   6       23.85       23.68      3.49 o 
   3  11   6        4.74        8.41      2.83 o 
   4  11   6       26.54       15.78      4.40 o 
   5  11   6        0.52        0.93      4.67 o 
   0  12   6       15.58       22.03      5.53 o 
   1  12   6      106.77      110.59      6.06 o 
   2  12   6       53.82       50.30      4.74 o 
   3  12   6       81.90       88.55      5.89 o 
   4  12   6       34.39       33.16      5.11 o 
   5  12   6        1.75        8.60      5.89 o 
   0  13   6      102.32      101.13      9.95 o 
   1  13   6       51.24       48.08      6.88 o 
   2  13   6       74.33       73.72      5.69 o 
   3  13   6       52.80       47.01      7.59 o 
   4  13   6       16.95       10.20      4.72 o 
   5  13   6        6.04        7.98      5.67 o 
   0  14   6      155.38      145.63     14.25 o 
   1  14   6      118.26      132.12      7.31 o 
   2  14   6      201.82      177.93      8.30 o 
   3  14   6       28.02       22.77      4.79 o 
   4  14   6        1.92       -1.96      5.05 o 
   5  14   6       15.94       25.16      7.24 o 
   0  15   6       27.58       20.17      6.54 o 
   1  15   6       61.79       74.66      8.87 o 
   2  15   6       32.68       26.87      6.50 o 
   3  15   6        7.57       -4.09      4.58 o 
   4  15   6        3.42        3.05      6.20 o 
   0  16   6       24.64       20.73      6.87 o 
   1  16   6       58.05       56.00      6.57 o 
   2  16   6       11.21       14.62      5.28 o 
   3  16   6        0.88        3.21      5.46 o 
   4  16   6       12.10        4.14      7.31 o 
   0  17   6       13.80       14.42      7.24 o 
   1  17   6       22.27       20.07      5.58 o 
   2  17   6       20.61       14.26      5.65 o 
   3  17   6        3.54       11.02      6.02 o 
   4  17   6        2.63        2.06      7.98 o 
   0  18   6       13.06        8.27      7.75 o 
   1  18   6       16.66       14.98      5.85 o 
   2  18   6        4.11       12.50      5.86 o 
   3  18   6        2.12       -4.65      5.58 o 
   0  19   6        2.59       -1.91      8.76 o 
   1  19   6       82.14       78.97     10.13 o 
   2  19   6       22.15       26.85      6.87 o 
   3  19   6        3.98        6.28      6.97 o 
   0  20   6        3.03       13.72      8.95 o 
   1  20   6        6.10        9.96      6.32 o 
   2  20   6       18.07       12.76      7.40 o 
   0  21   6        3.38       -2.07      8.72 o 
   1  21   6       20.96       29.63      7.59 o 
   1   0   7      135.14      163.69      7.21 o 
   2   0   7      555.95      510.87     10.54 o 
   3   0   7       16.92       14.76      4.03 o 
   4   0   7        7.00        4.45      4.50 o 
   5   0   7      123.44       96.55      9.72 o 
   6   0   7        0.00       -3.24      6.44 o 
   0   1   7      342.44      349.14     12.57 o 
   1   1   7      415.36      426.84      7.36 o 
   2   1   7     1080.61     1134.37     12.82 o 
   3   1   7       75.88       72.22      6.93 o 
   4   1   7      133.74      134.73      5.39 o 
   5   1   7       96.73      107.09      7.78 o 
   6   1   7       26.70       21.12      6.63 o 
   0   2   7      398.53      380.70      8.63 o 
   1   2   7      729.21      747.76     10.88 o 
   2   2   7      324.04      317.08      5.69 o 
   3   2   7      209.82      213.93      6.16 o 
   4   2   7       11.95        8.51      2.40 o 
   5   2   7      161.50      146.84     10.06 o 
   6   2   7        6.64        7.78      5.83 o 
   0   3   7       58.33       58.63      4.61 o 
   1   3   7     2690.28     2807.88     29.87 o 
   2   3   7      223.28      217.38      5.28 o 
   3   3   7      130.37      135.73      4.64 o 
   4   3   7      521.75      506.78     12.46 o 
   5   3   7      135.28      132.44      7.54 o 
   6   3   7       17.31       17.81      6.13 o 
   0   4   7        0.03       -0.07      2.54 o 
   1   4   7      654.84      666.50      9.63 o 
   2   4   7      452.75      491.26      7.90 o 
   3   4   7      107.20       98.86      4.05 o 
   4   4   7      636.03      624.75     11.17 o 
   5   4   7        0.75        5.14      3.99 o 
   6   4   7        6.31        5.92      7.03 o 
   0   5   7      107.77       90.05      5.41 o 
   1   5   7      522.60      511.13      8.13 o 
   2   5   7      834.83      889.68     11.36 o 
   3   5   7      243.35      252.70      6.30 o 
   4   5   7      377.57      388.00     10.40 o 
   5   5   7        5.47       -1.25      4.06 o 
   6   5   7       12.65       11.24      5.96 o 
   0   6   7       24.25       23.52      3.55 o 
   1   6   7      959.96      970.20     13.53 o 
   2   6   7        3.91        1.59      1.89 o 
   3   6   7      141.59      154.37      5.28 o 
   4   6   7      126.45      135.17      5.20 o 
   5   6   7      127.58      118.19      7.49 o 
   6   6   7        4.84        3.77      5.12 o 
   0   7   7       21.32       23.60      4.17 o 
   1   7   7      485.84      474.29      8.25 o 
   2   7   7       36.65       37.48      3.11 o 
   3   7   7      118.02      129.19      5.76 o 
   4   7   7       16.17       11.59      3.15 o 
   5   7   7       31.08       25.18      4.82 o 
   6   7   7        6.25       -1.19      5.53 o 
   0   8   7       59.92       54.17      6.02 o 
   1   8   7       97.36       92.65      3.81 o 
   2   8   7      208.76      227.60      6.55 o 
   3   8   7       22.20       18.34      3.16 o 
   4   8   7       33.31       37.90      3.86 o 
   5   8   7       19.11       13.99      4.85 o 
   6   8   7        0.20       -3.41      5.68 o 
   0   9   7        1.57        5.23      3.85 o 
   1   9   7        3.85        5.75      1.99 o 
   2   9   7      309.32      308.64      8.12 o 
   3   9   7       77.71       71.45      4.71 o 
   4   9   7        0.44        1.18      3.24 o 
   5   9   7       11.44        8.37      4.78 o 
   6   9   7        6.94        6.04      5.95 o 
   0  10   7       75.63       79.12      7.05 o 
   1  10   7       90.08       87.44      5.22 o 
   2  10   7      115.05      109.72      5.33 o 
   3  10   7       54.98       48.97      4.64 o 
   4  10   7       18.76       16.03      4.35 o 
   5  10   7        5.56        8.92      4.80 o 
   6  10   7        0.18        1.45      5.61 o 
   0  11   7       28.26       21.02      5.30 o 
   1  11   7       23.27       24.54      3.72 o 
   2  11   7       35.34       34.04      3.79 o 
   3  11   7       24.02       11.80      3.53 o 
   4  11   7       18.68       18.79      4.78 o 
   5  11   7        2.89        6.01      5.27 o 
   0  12   7      157.16      151.85     10.22 o 
   1  12   7       37.77       45.49      4.63 o 
   2  12   7       65.89       66.79      5.81 o 
   3  12   7       50.09       49.48      5.30 o 
   4  12   7       30.59       24.19      4.89 o 
   5  12   7        3.53        2.13      5.52 o 
   0  13   7      884.17      887.68     23.87 o 
   1  13   7      117.03      114.66      6.74 o 
   2  13   7       41.08       43.34      5.10 o 
   3  13   7       19.35       12.43      4.60 o 
   4  13   7       33.98       32.79      6.37 o 
   5  13   7        5.32       14.32      6.18 o 
   0  14   7       47.78       44.92      8.03 o 
   1  14   7       26.06       23.43      4.52 o 
   2  14   7       76.14       71.99      6.34 o 
   3  14   7       41.16       46.49      6.74 o 
   4  14   7        7.21       12.14      6.24 o 
   5  14   7        0.03        5.75      6.21 o 
   0  15   7        1.24        0.33      5.30 o 
   1  15   7       83.74       82.29      7.30 o 
   2  15   7       10.94       14.32      4.99 o 
   3  15   7       32.10       22.03      6.55 o 
   4  15   7        6.21       12.45      6.57 o 
   0  16   7        3.34        2.35      9.48 o 
   1  16   7       10.02        9.92      4.83 o 
   2  16   7        0.81        2.32      4.86 o 
   3  16   7        3.81       -0.80      6.42 o 
   4  16   7        1.26       13.73      7.57 o 
   0  17   7        0.21       -5.91      7.19 o 
   1  17   7       13.57       17.92      5.94 o 
   2  17   7        6.27        7.79      5.97 o 
   3  17   7        9.50        7.25      6.65 o 
   4  17   7        2.14        1.99      7.19 o 
   0  18   7       10.52       29.87      8.43 o 
   1  18   7       11.98       19.36      6.02 o 
   2  18   7        3.38       -2.66      6.00 o 
   3  18   7        8.65       10.49      6.68 o 
   0  19   7        7.61        7.61      8.99 o 
   1  19   7        2.13        7.70      5.91 o 
   2  19   7        2.09        7.63      6.27 o 
   0  20   7        5.45       -5.13      8.67 o 
   1  20   7        8.36        0.99      6.58 o 
   2  20   7       19.23       10.80      7.16 o 
   0   0   8      169.96      197.95     13.70 o 
   1   0   8      851.80      870.84     23.57 o 
   2   0   8      188.31      210.37      7.40 o 
   3   0   8      384.96      388.76     12.24 o 
   4   0   8      346.39      340.45     11.58 o 
   5   0   8        0.08       -9.96      6.35 o 
   6   0   8        1.99        4.50      7.07 o 
   0   1   8       89.29       73.76      8.52 o 
   1   1   8       69.56       85.47      4.90 o 
   2   1   8      197.56      184.36      6.00 o 
   3   1   8      112.66      120.96      5.92 o 
   4   1   8       24.33       31.32      4.38 o 
   5   1   8       43.37       35.86      5.95 o 
   6   1   8       33.91       25.63      7.10 o 
   0   2   8        0.06        0.17      2.42 o 
   1   2   8      325.73      336.43      7.95 o 
   2   2   8      257.56      265.60      7.06 o 
   3   2   8      254.81      247.38      7.94 o 
   4   2   8      252.59      267.28      8.73 o 
   5   2   8       64.94       67.35      6.87 o 
   6   2   8       15.31       20.05      7.46 o 
   0   3   8       25.23       27.76      3.80 o 
   1   3   8       25.21       18.96      2.58 o 
   2   3   8      617.29      634.07     10.08 o 
   3   3   8      169.97      171.46      5.47 o 
   4   3   8       70.02       80.57      5.37 o 
   5   3   8       55.77       67.12      6.71 o 
   6   3   8       34.89       30.67      7.47 o 
   0   4   8      119.60      126.68      7.23 o 
   1   4   8     1865.29     1892.57     22.87 o 
   2   4   8     1096.99     1105.67     15.38 o 
   3   4   8       89.96       92.82      4.40 o 
   4   4   8      155.08      170.71      6.40 o 
   5   4   8       64.80       61.47      9.42 o 
   6   4   8        2.15        1.00      6.15 o 
   0   5   8      221.64      221.46     12.35 o 
   1   5   8      935.31      921.91     13.26 o 
   2   5   8      306.87      314.54      6.93 o 
   3   5   8       57.20       62.40      3.66 o 
   4   5   8       49.77       57.83      4.29 o 
   5   5   8       25.38       32.24     10.25 o 
   6   5   8       16.13       -3.77      6.24 o 
   0   6   8       92.99       90.53      5.94 o 
   1   6   8      522.13      505.88     10.04 o 
   2   6   8      203.50      225.78      6.59 o 
   3   6   8       42.09       46.99      3.64 o 
   4   6   8       25.16       30.98      3.98 o 
   5   6   8        2.38        2.99      4.31 o 
   6   6   8        8.11        6.71      6.04 o 
   0   7   8        0.57       -1.01      2.84 o 
   1   7   8      183.81      189.02      6.21 o 
   2   7   8       41.31       40.90      3.24 o 
   3   7   8       40.62       35.72      3.86 o 
   4   7   8        3.88        3.86      3.21 o 
   5   7   8       17.85       21.77      5.31 o 
   6   7   8        3.87       10.80      6.30 o 
   0   8   8      369.76      380.39     12.19 o 
   1   8   8      119.27      133.62      4.86 o 
   2   8   8      130.20      122.66      5.34 o 
   3   8   8       14.21       10.52      3.10 o 
   4   8   8       31.92       33.29      4.24 o 
   5   8   8       22.82       16.55      6.49 o 
   6   8   8        3.89        2.08      6.64 o 
   0   9   8       22.41       27.80      7.77 o 
   1   9   8        1.36        0.90      2.00 o 
   2   9   8      157.49      168.63      6.45 o 
   3   9   8       29.35       24.91      4.04 o 
   4   9   8       20.51       13.61      6.48 o 
   5   9   8       26.18       17.49      5.86 o 
   6   9   8        3.01        3.53      7.10 o 
   0  10   8       74.93       89.06     11.06 o 
   1  10   8       53.27       58.03      6.17 o 
   2  10   8      105.90      109.27      6.17 o 
   3  10   8      102.77       96.23      5.94 o 
   4  10   8       17.16       10.53      4.59 o 
   5  10   8       12.83        9.29      5.46 o 
   0  11   8       87.79      105.47     10.00 o 
   1  11   8      135.84      156.85      8.92 o 
   2  11   8      166.25      160.61      9.95 o 
   3  11   8        5.95        0.08      3.41 o 
   4  11   8       16.34       18.36      5.10 o 
   5  11   8        7.25       10.90      6.32 o 
   0  12   8      489.80      496.03     26.77 o 
   1  12   8      131.98      126.05      7.77 o 
   2  12   8       69.11       67.73      5.08 o 
   3  12   8       14.15        7.22      4.62 o 
   4  12   8        6.58        3.34      4.71 o 
   5  12   8        3.72        2.95      5.99 o 
   0  13   8       11.96       14.17      5.84 o 
   1  13   8      157.44      152.83      7.76 o 
   2  13   8       10.40        5.03      4.19 o 
   3  13   8       53.82       51.95      5.70 o 
   4  13   8       34.63       22.21      5.73 o 
   5  13   8       11.07        8.27      6.63 o 
   0  14   8       62.22       59.74      8.22 o 
   1  14   8      129.32      132.15      7.74 o 
   2  14   8      154.45      157.08      9.47 o 
   3  14   8       29.93       27.22      6.36 o 
   4  14   8        0.01        0.41      4.25 o 
   0  15   8        7.03       14.48      7.01 o 
   1  15   8       64.35       65.82      7.20 o 
   2  15   8        4.43       10.22      5.17 o 
   3  15   8       18.18       23.43      6.22 o 
   4  15   8        6.68       -0.86      6.65 o 
   0  16   8       34.08       22.42     10.82 o 
   1  16   8       59.25       56.70      7.07 o 
   2  16   8        9.66       14.02      5.07 o 
   3  16   8        2.57        0.36      6.33 o 
   4  16   8        5.21        3.79      7.54 o 
   0  17   8       19.93       17.60      9.85 o 
   1  17   8        7.33       -0.80      5.25 o 
   2  17   8        8.76        4.95      6.05 o 
   3  17   8        7.67        7.35      7.43 o 
   0  18   8        8.09       11.65      8.17 o 
   1  18   8       10.89        8.42      6.16 o 
   2  18   8       17.91       16.17      7.30 o 
   3  18   8        2.94      -12.92      8.30 o 
   0  19   8        6.67        9.86      8.59 o 
   1  19   8        1.07       -1.05      5.45 o 
   2  19   8        0.70        6.74      7.04 o 
   0  20   8        7.32       17.00      9.83 o 
   1  20   8        3.95       -3.07      5.68 o 
   1   0   9      289.53      278.02     12.99 o 
   2   0   9      374.97      393.18     10.84 o 
   3   0   9      116.97      146.03      8.90 o 
   4   0   9      599.36      605.54     27.54 o 
   5   0   9       80.04      116.41     13.02 o 
   6   0   9       19.09       22.38     10.57 o 
   0   1   9      192.78      234.59     15.67 o 
   1   1   9     1029.33     1111.85     19.38 o 
   2   1   9      146.91      162.76      5.62 o 
   3   1   9      451.39      443.95     11.54 o 
   4   1   9       86.73       92.84      5.58 o 
   5   1   9        6.75        9.14      4.95 o 
   6   1   9       29.16       24.61      6.19 o 
   0   2   9      113.58      126.38      7.98 o 
   1   2   9      117.94       95.21      5.37 o 
   2   2   9       42.90       48.00      3.52 o 
   3   2   9      171.97      196.31      8.23 o 
   4   2   9      126.79      125.26      7.20 o 
   5   2   9      101.49      100.75      9.56 o 
   6   2   9       21.08       10.78      7.27 o 
   0   3   9        0.49        1.87      3.07 o 
   1   3   9      243.20      260.85      8.90 o 
   2   3   9      387.68      368.52      8.10 o 
   3   3   9      124.40      128.18      4.97 o 
   4   3   9      238.44      252.68     10.25 o 
   5   3   9      121.85      128.56     20.90 o 
   6   3   9        4.67       10.72      6.61 o 
   0   4   9      141.68      129.13      8.99 o 
   1   4   9       70.58       77.36      4.27 o 
   2   4   9      555.59      589.99     12.13 o 
   3   4   9       15.89       13.42      2.96 o 
   4   4   9       71.14       64.54      5.19 o 
   5   4   9       64.32       55.49      6.07 o 
   6   4   9        8.63       17.23      7.36 o 
   0   5   9      141.30      141.40      8.67 o 
   1   5   9     1050.33     1037.95     15.48 o 
   2   5   9      441.73      462.94      9.59 o 
   3   5   9       14.32       12.28      2.60 o 
   4   5   9        8.26        4.43      3.44 o 
   5   5   9       33.61       31.13      5.50 o 
   6   5   9        2.00       15.23      7.59 o 
   0   6   9      147.50      145.52      8.57 o 
   1   6   9      190.50      195.45      6.57 o 
   2   6   9       76.15       79.05      4.03 o 
   3   6   9       15.63       17.53      3.01 o 
   4   6   9       43.63       38.30      4.41 o 
   5   6   9       23.04       21.76      5.33 o 
   6   6   9        2.34        3.81      6.67 o 
   0   7   9       43.30       42.78      6.02 o 
   1   7   9       83.87       84.51      4.90 o 
   2   7   9      169.56      175.18      6.33 o 
   3   7   9       62.34       69.10      4.53 o 
   4   7   9       42.58       33.64      4.53 o 
   5   7   9       35.29       39.54      6.18 o 
   6   7   9        0.19        0.22      6.68 o 
   0   8   9        4.30        2.21      3.37 o 
   1   8   9       42.02       37.42      3.38 o 
   2   8   9      223.65      234.92      7.53 o 
   3   8   9       30.96       26.94      3.91 o 
   4   8   9       14.91        9.86      4.29 o 
   5   8   9        7.14        2.37      5.12 o 
   6   8   9        2.28        3.61      6.83 o 
   0   9   9      100.35      109.09      9.37 o 
   1   9   9        2.26        1.58      2.32 o 
   2   9   9      151.49      144.06      6.32 o 
   3   9   9       66.34       70.80      5.26 o 
   4   9   9        7.76        9.49      4.67 o 
   5   9   9        4.52       -0.63      5.20 o 
   0  10   9      244.53      243.19     12.46 o 
   1  10   9       43.28       47.34      3.37 o 
   2  10   9       47.07       40.79      4.20 o 
   3  10   9        9.97       10.48      4.91 o 
   4  10   9        5.30        3.89      4.72 o 
   5  10   9        2.91       -3.98      5.08 o 
   0  11   9       22.76       13.39      6.06 o 
   1  11   9      228.43      242.29     10.19 o 
   2  11   9      240.77      251.84     10.81 o 
   3  11   9       59.92       51.14      5.19 o 
   4  11   9        8.81        8.63      4.75 o 
   5  11   9        3.86        6.82      6.33 o 
   0  12   9      226.85      237.33     17.36 o 
   1  12   9      110.47      128.86      7.29 o 
   2  12   9       81.47       76.16      5.61 o 
   3  12   9       72.48       57.25      6.04 o 
   4  12   9       13.30       11.82      4.98 o 
   5  12   9       11.05       -6.62      5.95 o 
   0  13   9      307.67      353.61     16.67 o 
   1  13   9        7.89        4.95      3.93 o 
   2  13   9       47.80       43.54      6.76 o 
   3  13   9        6.28       17.69      5.12 o 
   4  13   9       17.95       19.70      4.50 o 
   5  13   9        3.73        4.18      6.20 o 
   0  14   9        3.97        9.70      5.63 o 
   1  14   9       92.71       91.89      7.33 o 
   2  14   9       58.41       56.07      8.41 o 
   3  14   9       38.57       40.75      6.61 o 
   4  14   9        5.54       13.82      5.14 o 
   0  15   9       38.28       44.65      8.63 o 
   1  15   9       25.10       16.94      5.25 o 
   2  15   9       56.20       61.19      6.91 o 
   3  15   9       10.64        5.18      6.14 o 
   4  15   9        4.38        8.08      6.48 o 
   0  16   9       43.12       53.27     11.13 o 
   1  16   9       16.82       23.54      6.02 o 
   2  16   9       18.27       28.09      6.80 o 
   3  16   9        2.74       -0.71      6.49 o 
   4  16   9        1.99        4.10      8.04 o 
   0  17   9        0.03       -1.24      7.06 o 
   1  17   9       12.35       19.18      6.03 o 
   2  17   9        7.16       12.93      6.33 o 
   3  17   9        0.43        3.82      7.81 o 
   0  18   9       12.97       11.37      8.65 o 
   1  18   9        0.28        6.59      5.94 o 
   2  18   9        0.09       -2.65      6.41 o 
   3  18   9        3.97       -1.10      8.09 o 
   0  19   9        0.58       -1.53      8.07 o 
   1  19   9        9.08       10.41      7.15 o 
   2  19   9        2.23       12.41      7.80 o 
   0  20   9        0.25        7.27      9.48 o 
   0   0  10      263.24      264.93     24.53 o 
   1   0  10      348.26      363.10     15.34 o 
   2   0  10      102.21      115.14      9.74 o 
   3   0  10      460.87      439.52     18.93 o 
   4   0  10      268.14      251.16     14.76 o 
   5   0  10        0.22        9.18      8.05 o 
   6   0  10        1.09       -0.53     11.07 o 
   0   1  10        5.22        8.13      4.81 o 
   1   1  10      189.10      162.84      7.68 o 
   2   1  10      141.36      144.81      5.76 o 
   3   1  10      111.37      118.60      8.04 o 
   4   1  10       50.48       42.83      5.42 o 
   5   1  10       32.41       24.64      8.62 o 
   6   1  10       67.49       63.82     10.28 o 
   0   2  10      203.36      209.56     10.96 o 
   1   2  10      179.07      170.09      8.96 o 
   2   2  10      158.97      149.83      8.95 o 
   3   2  10       60.29       54.03      7.56 o 
   4   2  10       72.70       83.30      6.53 o 
   5   2  10       33.21       27.02      5.83 o 
   6   2  10        3.41        1.71      6.89 o 
   0   3  10      435.79      426.05     12.79 o 
   1   3  10       52.06       53.96      4.32 o 
   2   3  10       57.40       59.01      4.12 o 
   3   3  10      314.82      312.69      8.11 o 
   4   3  10       41.65       50.93      5.28 o 
   5   3  10       26.05       27.85      5.87 o 
   6   3  10       30.17       33.64     16.63 o 
   0   4  10       95.43      102.63      7.38 o 
   1   4  10      373.48      364.05      9.33 o 
   2   4  10       50.53       45.50      4.10 o 
   3   4  10      130.21      142.95      7.02 o 
   4   4  10       36.92       30.01      5.88 o 
   5   4  10       20.67       13.95      5.47 o 
   6   4  10        4.68       -0.75      6.93 o 
   0   5  10       29.45       21.10      7.90 o 
   1   5  10       10.80        4.93      2.57 o 
   2   5  10       12.62       13.07      2.92 o 
   3   5  10       94.67       88.13      5.64 o 
   4   5  10       28.71       28.12      4.51 o 
   5   5  10       33.94       27.04      5.55 o 
   6   5  10        3.34       -3.24      7.57 o 
   0   6  10       73.62       66.96      6.44 o 
   1   6  10       36.28       30.10      3.47 o 
   2   6  10      266.22      286.55      8.03 o 
   3   6  10       63.86       72.86      4.70 o 
   4   6  10       14.64       16.42      4.08 o 
   5   6  10       20.26       12.20      6.41 o 
   6   6  10        0.61       -7.78      7.56 o 
   0   7  10       17.85       13.62      4.17 o 
   1   7  10       33.55       31.21      4.11 o 
   2   7  10      182.89      204.38      8.05 o 
   3   7  10       90.00       82.00      5.39 o 
   4   7  10        0.44        2.74      3.62 o 
   5   7  10        6.56       13.30      5.47 o 
   6   7  10        0.04       -0.93      6.33 o 
   0   8  10        0.00        4.28      4.23 o 
   1   8  10       24.87       25.39      4.07 o 
   2   8  10       37.55       38.66      3.86 o 
   3   8  10        6.28        5.61      3.43 o 
   4   8  10        8.64       11.26      4.66 o 
   5   8  10       30.31       23.14      5.84 o 
   0   9  10       18.56       16.49      4.76 o 
   1   9  10      142.21      152.75      5.75 o 
   2   9  10        1.89        4.44      3.13 o 
   3   9  10       38.46       38.86      4.66 o 
   4   9  10        5.89       11.76      5.00 o 
   5   9  10        7.61        5.29      5.43 o 
   0  10  10        0.01        0.93      4.71 o 
   1  10  10       19.31       15.93      2.99 o 
   2  10  10      110.63      114.83      6.24 o 
   3  10  10       36.60       36.34      5.12 o 
   4  10  10        4.99        0.25      4.78 o 
   5  10  10        2.39       11.69      7.01 o 
   0  11  10      371.53      410.21     29.70 o 
   1  11  10      414.17      401.21     10.61 o 
   2  11  10       13.68       14.45      3.92 o 
   3  11  10       12.41        4.03      4.33 o 
   4  11  10       22.35       15.77      4.03 o 
   5  11  10        4.37        3.45      6.05 o 
   0  12  10      347.77      354.24     16.66 o 
   1  12  10      136.71      126.73      7.88 o 
   2  12  10       76.80       85.43      7.63 o 
   3  12  10       38.98       35.31      5.30 o 
   4  12  10       17.13       19.59      4.50 o 
   5  12  10        7.51        8.86      6.88 o 
   0  13  10       53.75       49.96      7.60 o 
   1  13  10       13.28       10.23      4.56 o 
   2  13  10       30.77       22.85      6.72 o 
   3  13  10        6.56        4.29      5.35 o 
   4  13  10        1.39        9.26      4.76 o 
   0  14  10        0.41      -13.92      7.86 o 
   1  14  10        4.57        7.09      4.58 o 
   2  14  10       42.49       38.73      6.09 o 
   3  14  10       70.03       90.52      8.92 o 
   4  14  10        6.39       11.65      5.44 o 
   0  15  10       43.09       26.06      9.95 o 
   1  15  10        0.10       -0.38      4.91 o 
   2  15  10       82.52       81.93      8.76 o 
   3  15  10       17.84       23.22      7.36 o 
   4  15  10        1.30        0.52      7.44 o 
   0  16  10        1.88        4.08      7.29 o 
   1  16  10        3.94       -2.73      4.94 o 
   2  16  10       18.56       18.22      6.89 o 
   3  16  10       10.85        8.37      7.71 o 
   0  17  10       21.21       30.64      9.16 o 
   1  17  10        0.67       -2.56      5.45 o 
   2  17  10       18.88       10.88      7.14 o 
   3  17  10        3.85        8.79      8.76 o 
   0  18  10        4.01        5.40      9.20 o 
   1  18  10       12.35       12.70      6.37 o 
   2  18  10        0.72        1.57      7.11 o 
   0  19  10        4.79        8.92     10.76 o 
   1  19  10        1.62       20.40      7.05 o 
   1   0  11      178.54      185.41     16.52 o 
   2   0  11        1.93       -1.68      3.34 o 
   3   0  11      596.99      692.76     20.41 o 
   4   0  11       45.22       51.19      8.38 o 
   5   0  11       31.12       31.68      9.72 o 
   6   0  11       40.04       37.21     12.20 o 
   0   1  11      104.96      102.15     11.29 o 
   1   1  11       98.61      110.24      6.72 o 
   2   1  11        0.51        2.56      2.53 o 
   3   1  11       97.02       99.83      7.91 o 
   4   1  11      148.93      140.13      8.38 o 
   5   1  11       18.01       26.95      6.61 o 
   6   1  11       29.42       34.15      7.20 o 
   0   2  11      612.21      615.19     21.94 o 
   1   2  11      254.77      246.42     10.11 o 
   2   2  11       85.99       79.46      5.32 o 
   3   2  11       21.00       21.98      3.60 o 
   4   2  11       52.18       48.04      9.29 o 
   5   2  11       43.86       35.02      6.42 o 
   6   2  11       17.82       22.92      6.37 o 
   0   3  11      175.06      187.72     10.87 o 
   1   3  11       26.12       20.85      3.62 o 
   2   3  11       75.61       70.22      6.32 o 
   3   3  11      324.83      327.98      9.49 o 
   4   3  11      122.30      124.98      7.56 o 
   5   3  11       12.62        6.60      5.33 o 
   6   3  11        6.05        1.31      7.27 o 
   0   4  11      126.46      114.14      7.91 o 
   1   4  11       42.06       45.74      4.20 o 
   2   4  11       89.67      109.21      6.99 o 
   3   4  11       40.97       32.01      4.12 o 
   4   4  11       19.69       13.71      3.98 o 
   5   4  11       24.33       19.19      6.30 o 
   6   4  11       10.44       -5.61      6.92 o 
   0   5  11        2.20        2.97      3.97 o 
   1   5  11      330.06      347.83      9.54 o 
   2   5  11       65.57       53.35      4.95 o 
   3   5  11       15.34       19.17      3.71 o 
   4   5  11        0.13       -4.59      4.09 o 
   5   5  11        5.48        8.38      7.79 o 
   6   5  11        4.66        7.42      7.65 o 
   0   6  11        5.38        2.92      3.77 o 
   1   6  11      140.85      150.83      6.55 o 
   2   6  11      134.81      154.56      7.02 o 
   3   6  11       51.15       48.57      4.62 o 
   4   6  11       47.00       50.62      5.55 o 
   5   6  11        2.65        5.56      6.02 o 
   6   6  11        7.99        4.03      7.63 o 
   0   7  11       13.56        7.41      4.41 o 
   1   7  11      205.54      210.59      7.64 o 
   2   7  11       68.76       73.43      4.71 o 
   3   7  11        6.87        6.70      3.28 o 
   4   7  11       28.92       19.14      4.73 o 
   5   7  11        2.27       10.30      5.58 o 
   0   8  11      767.39      721.56     20.08 o 
   1   8  11       46.30       45.47      4.50 o 
   2   8  11       40.95       38.67      5.05 o 
   3   8  11        1.87        2.08      4.65 o 
   4   8  11        3.31        6.27      4.39 o 
   5   8  11       14.68        6.90      5.58 o 
   0   9  11      265.85      269.36     15.22 o 
   1   9  11        4.21        1.10      2.82 o 
   2   9  11       29.90       31.89      4.67 o 
   3   9  11       29.34       22.93      4.53 o 
   4   9  11        4.65        0.21      5.00 o 
   5   9  11        6.47        7.50      6.03 o 
   0  10  11      466.62      472.96     14.17 o 
   1  10  11      237.46      238.53      9.30 o 
   2  10  11       10.13       13.11      3.92 o 
   3  10  11       61.87       55.41      5.76 o 
   4  10  11        9.87       11.17      4.96 o 
   5  10  11        1.74        1.18      5.88 o 
   0  11  11      270.02      272.21     14.66 o 
   1  11  11       83.69       87.88      6.99 o 
   2  11  11       56.09       52.22      4.93 o 
   3  11  11       58.97       47.91      5.52 o 
   4  11  11        6.81        7.63      5.62 o 
   5  11  11        3.37        5.86      6.47 o 
   0  12  11       19.15       22.50      6.90 o 
   1  12  11       62.97       53.38      6.16 o 
   2  12  11       77.02       80.17      5.81 o 
   3  12  11       36.79       29.94      5.67 o 
   4  12  11        2.33        7.51      4.40 o 
   0  13  11        8.04       11.44      7.35 o 
   1  13  11       23.30       17.77      6.01 o 
   2  13  11       22.39       18.90      5.32 o 
   3  13  11       31.16       28.47      6.82 o 
   4  13  11        8.66        9.28      5.35 o 
   0  14  11       67.92       57.38      9.56 o 
   1  14  11        1.36        2.52      4.84 o 
   2  14  11       45.71       47.27      7.13 o 
   3  14  11       16.26       10.56      6.11 o 
   4  14  11        3.34        6.00      5.82 o 
   0  15  11        0.67        2.22      6.98 o 
   1  15  11       40.57       26.29      6.53 o 
   2  15  11       34.43       32.87      6.85 o 
   3  15  11       12.75       15.16      8.40 o 
   0  16  11        1.86        5.16      8.25 o 
   1  16  11       33.37       37.70      7.13 o 
   2  16  11       32.56       32.35      8.01 o 
   3  16  11        0.72        5.31      8.13 o 
   0  17  11        0.05      -10.05      7.29 o 
   1  17  11       11.38        5.93      5.96 o 
   2  17  11       14.81       24.18      7.17 o 
   0  18  11       10.96       27.43      9.46 o 
   1  18  11       12.45       10.73      6.92 o 
   2  18  11        5.42        5.33      7.23 o 
   0  19  11        2.11       13.85     10.71 o 
   0   0  12       12.27        9.80     10.16 o 
   1   0  12       68.67       66.31     11.28 o 
   2   0  12       41.93       48.97      6.00 o 
   3   0  12      183.83      187.88     12.38 o 
   4   0  12       17.84       18.02      7.26 o 
   5   0  12       28.16       38.20     34.65 o 
   6   0  12       38.90       32.26     11.98 o 
   0   1  12       43.35       32.25      9.62 o 
   1   1  12       75.76       73.86      5.93 o 
   2   1  12       93.18       98.72      8.46 o 
   3   1  12      375.65      341.26     10.14 o 
   4   1  12       41.22       30.27      6.09 o 
   5   1  12       40.66       59.17     19.35 o 
   6   1  12       12.58       14.90      7.09 o 
   0   2  12      274.40      340.10     15.49 o 
   1   2  12      156.53      152.73      9.97 o 
   2   2  12        3.65        5.58      2.99 o 
   3   2  12        2.91       -0.34      3.40 o 
   4   2  12       27.44       22.35      5.26 o 
   5   2  12       16.49       16.46      5.89 o 
   6   2  12       29.81       43.18      8.27 o 
   0   3  12        0.01        3.29      4.31 o 
   1   3  12       14.99       10.83      3.22 o 
   2   3  12        9.19        9.65      3.14 o 
   3   3  12      345.86      349.77     10.39 o 
   4   3  12        5.06       14.53      4.60 o 
   5   3  12       11.15       24.34      5.70 o 
   6   3  12        2.06       10.35      9.85 o 
   0   4  12      133.16      148.43     13.00 o 
   1   4  12       32.53       32.27      3.96 o 
   2   4  12       30.62       26.93      4.89 o 
   3   4  12      180.05      173.28      7.40 o 
   4   4  12       17.99       10.56      5.33 o 
   5   4  12       38.08       40.26      7.20 o 
   6   4  12        7.52        4.68      8.32 o 
   0   5  12       57.11       55.71      7.55 o 
   1   5  12       20.38       21.81      3.67 o 
   2   5  12      107.78      107.56      6.13 o 
   3   5  12       10.83       11.86      3.67 o 
   4   5  12       32.05       34.60      5.57 o 
   5   5  12       10.33       13.49      6.41 o 
   0   6  12      111.47      102.99      8.72 o 
   1   6  12        6.61        7.38      3.25 o 
   2   6  12       51.78       52.17      4.95 o 
   3   6  12      114.80      129.21      6.93 o 
   4   6  12       39.80       35.62      5.41 o 
   5   6  12        1.65        1.08      5.50 o 
   0   7  12       89.64       86.37      7.86 o 
   1   7  12      256.52      271.20     14.41 o 
   2   7  12      101.50      108.30      7.62 o 
   3   7  12       29.14       21.75      4.18 o 
   4   7  12       14.62       10.90      5.33 o 
   5   7  12        1.15        4.19      5.91 o 
   0   8  12      313.59      299.81     16.36 o 
   1   8  12      130.76      139.61      7.13 o 
   2   8  12       30.80       27.21      4.01 o 
   3   8  12       23.18       21.13      4.90 o 
   4   8  12       19.23       15.41      6.82 o 
   5   8  12        1.38       -0.14      5.97 o 
   0   9  12        6.03       -0.26      5.24 o 
   1   9  12       38.39       34.13      4.75 o 
   2   9  12      278.94      286.41      9.81 o 
   3   9  12       34.45       23.02      5.00 o 
   4   9  12       18.56       10.66      4.40 o 
   5   9  12        6.61        5.45      6.50 o 
   0  10  12       38.56       45.55      7.41 o 
   1  10  12       10.81       10.52      4.12 o 
   2  10  12       39.67       33.65      4.80 o 
   3  10  12       30.28       24.11      5.04 o 
   4  10  12        1.50        4.69      4.26 o 
   5  10  12        7.79        2.80      6.13 o 
   0  11  12      442.98      499.04     22.90 o 
   1  11  12       49.68       47.36      6.02 o 
   2  11  12        0.87        0.17      3.89 o 
   3  11  12       15.08        9.58      5.14 o 
   4  11  12        3.46        7.38      4.49 o 
   0  12  12       35.51       32.95      9.34 o 
   1  12  12       25.49       21.41      5.34 o 
   2  12  12        5.62        0.67      4.18 o 
   3  12  12       10.78        8.40      5.76 o 
   4  12  12       17.24       14.15      5.93 o 
   0  13  12       14.23        3.47      6.87 o 
   1  13  12       26.78       23.95      5.55 o 
   2  13  12       35.24       38.97      6.32 o 
   3  13  12        4.45        1.35      6.49 o 
   4  13  12        5.28       -0.58      5.96 o 
   0  14  12       58.92       48.55     11.79 o 
   1  14  12        2.05        0.36      5.09 o 
   2  14  12        1.26        3.40      5.94 o 
   3  14  12       22.77       26.58      7.61 o 
   4  14  12        1.51        2.42      6.63 o 
   0  15  12       50.05       55.59     10.57 o 
   1  15  12        4.09        3.06      5.10 o 
   2  15  12        0.03        4.53      6.30 o 
   3  15  12       29.65       32.67     10.45 o 
   0  16  12       17.52       11.48      8.15 o 
   1  16  12       10.20        3.80      5.66 o 
   2  16  12        8.15        8.54      6.69 o 
   3  16  12        6.59       11.60      8.94 o 
   0  17  12        0.69       -5.15      9.24 o 
   1  17  12       26.76       15.14      6.74 o 
   2  17  12       10.57        6.94      7.58 o 
   0  18  12        2.58       16.23     10.60 o 
   1  18  12        6.77       11.30      7.40 o 
   1   0  13       67.45       73.58      7.71 o 
   2   0  13      120.80      158.31     10.33 o 
   3   0  13      223.82      245.78     11.77 o 
   4   0  13       81.28      100.65     10.90 o 
   5   0  13        0.17       -6.33      7.72 o 
   0   1  13       36.42       46.18      9.40 o 
   1   1  13       48.57       53.47      7.22 o 
   2   1  13       10.89       12.45      3.46 o 
   3   1  13        1.12        0.97      3.05 o 
   4   1  13       84.66       71.64      6.99 o 
   5   1  13        4.74       12.12      6.57 o 
   0   2  13        8.29       11.67      4.80 o 
   1   2  13       63.30       60.81      5.50 o 
   2   2  13        6.09        3.99      3.44 o 
   3   2  13        9.32       12.15      3.50 o 
   4   2  13       28.40       19.13      6.00 o 
   5   2  13       15.25       15.87      6.67 o 
   0   3  13        4.64       -5.45      4.03 o 
   1   3  13        1.75        1.27      3.12 o 
   2   3  13       15.49       10.00      3.52 o 
   3   3  13       59.43       60.56      5.59 o 
   4   3  13        7.56        6.68      4.94 o 
   5   3  13       23.85       29.37      7.40 o 
   0   4  13      354.95      359.23     16.20 o 
   1   4  13       27.68       18.26      3.97 o 
   2   4  13        6.13        7.04      3.78 o 
   3   4  13       42.50       41.66      4.73 o 
   4   4  13        4.82        2.80      5.18 o 
   5   4  13        8.71       10.48      5.86 o 
   0   5  13      160.82      136.54     10.26 o 
   1   5  13        3.52       -0.66      3.11 o 
   2   5  13       59.20       59.74      5.13 o 
   3   5  13       18.73       17.59      4.06 o 
   4   5  13       41.63       39.23      6.51 o 
   5   5  13        2.31        6.44      6.10 o 
   0   6  13      240.34      255.67     13.06 o 
   1   6  13      125.53      122.92      6.87 o 
   2   6  13      140.33      143.37      7.90 o 
   3   6  13       39.54       42.89      4.87 o 
   4   6  13        8.39        4.93      4.92 o 
   5   6  13        8.36        2.61      6.74 o 
   0   7  13      207.26      192.48     17.11 o 
   1   7  13      108.70      103.24      6.29 o 
   2   7  13       86.11       92.53      6.27 o 
   3   7  13       67.61       49.34      5.25 o 
   4   7  13        1.48        0.76      3.59 o 
   5   7  13        6.56       10.78      6.22 o 
   0   8  13      339.52      379.82     22.53 o 
   1   8  13        3.91       -1.70      3.45 o 
   2   8  13       87.78       86.22      5.97 o 
   3   8  13        9.72       10.40      4.68 o 
   4   8  13       15.40       14.03      4.54 o 
   5   8  13        8.33       21.22      6.61 o 
   0   9  13      169.91      206.69     12.70 o 
   1   9  13       80.06       84.08      6.59 o 
   2   9  13        2.17        1.47      3.73 o 
   3   9  13       26.82       17.64      5.50 o 
   4   9  13       16.97       14.82      4.96 o 
   5   9  13        4.59        6.06      6.73 o 
   0  10  13      110.16      121.99     17.77 o 
   1  10  13       49.55       49.59      4.92 o 
   2  10  13       52.82       57.46      5.45 o 
   3  10  13       46.50       37.33      7.47 o 
   4  10  13       15.02       18.03      5.13 o 
   0  11  13       11.05       13.37      6.93 o 
   1  11  13        8.47        2.54      3.72 o 
   2  11  13       15.29       11.15      4.09 o 
   3  11  13        2.94        8.55      5.13 o 
   4  11  13        4.81        6.78      6.92 o 
   0  12  13        0.09        9.01      6.97 o 
   1  12  13        6.59       15.52      5.34 o 
   2  12  13       14.68       10.67      5.37 o 
   3  12  13        1.01       -7.09      6.03 o 
   4  12  13        7.89        9.53      6.34 o 
   0  13  13        1.78        7.78      7.25 o 
   1  13  13       19.68       11.67      5.43 o 
   2  13  13        2.22       -0.07      5.57 o 
   3  13  13       10.39        3.08      6.73 o 
   4  13  13        2.69        2.63      7.01 o 
   0  14  13       12.62       11.75      8.14 o 
   1  14  13        2.54        2.65      5.26 o 
   2  14  13        0.13        3.55      5.70 o 
   3  14  13       17.55       32.71      8.11 o 
   0  15  13       16.51       -2.41      7.43 o 
   1  15  13       11.52        3.71      6.07 o 
   2  15  13       10.79       -5.86      6.52 o 
   3  15  13       18.03        7.96      8.68 o 
   0  16  13        0.05       -2.28      9.17 o 
   1  16  13       34.69       41.72      7.50 o 
   2  16  13        2.80       -0.65      6.89 o 
   0  17  13        2.87        6.23      8.54 o 
   1  17  13       19.20       38.94      8.80 o 
   0   0  14        2.37       -9.07      7.44 o 
   1   0  14       24.63       25.62      5.89 o 
   2   0  14        0.08        2.34      4.71 o 
   3   0  14       72.99       93.74     10.52 o 
   4   0  14       66.13       59.88     10.95 o 
   5   0  14        3.08       -4.89     10.20 o 
   0   1  14       70.04       61.58      8.88 o 
   1   1  14       23.11       16.84      4.36 o 
   2   1  14       56.44       43.86      5.08 o 
   3   1  14       32.39       33.20      5.33 o 
   4   1  14        2.31        5.95      5.40 o 
   5   1  14        7.73       12.14      7.58 o 
   0   2  14        2.29        3.65      4.53 o 
   1   2  14      136.77      116.62     12.68 o 
   2   2  14       46.11       44.83      5.30 o 
   3   2  14       68.49       68.14      5.93 o 
   4   2  14        4.33        3.53      4.78 o 
   5   2  14       14.03       17.36      6.89 o 
   0   3  14       73.56       76.96      9.82 o 
   1   3  14        6.86        7.47      3.49 o 
   2   3  14       62.60       58.31      6.17 o 
   3   3  14       49.09       46.53      5.47 o 
   4   3  14       19.32       24.59      6.06 o 
   5   3  14        1.58        3.05      6.33 o 
   0   4  14      132.51      123.65     10.43 o 
   1   4  14        3.83        7.16      3.60 o 
   2   4  14       28.46       22.39      4.25 o 
   3   4  14        5.57        5.85      3.70 o 
   4   4  14       25.54       26.49      6.92 o 
   5   4  14        1.53       -3.48      6.45 o 
   0   5  14      313.17      307.08     19.29 o 
   1   5  14      102.34       96.77      6.81 o 
   2   5  14        9.25        6.40      3.64 o 
   3   5  14       35.92       43.95      5.78 o 
   4   5  14        0.35        3.35      3.56 o 
   5   5  14        2.11       -1.09      8.05 o 
   0   6  14       57.76       52.63      7.34 o 
   1   6  14      128.07      139.83     10.38 o 
   2   6  14       81.80       86.31      6.30 o 
   3   6  14       60.35       59.31      5.88 o 
   4   6  14        7.35       11.53      4.50 o 
   5   6  14        9.52       25.15      7.88 o 
   0   7  14       28.77       24.39      6.25 o 
   1   7  14       44.87       49.42      5.26 o 
   2   7  14       64.46       60.01      7.46 o 
   3   7  14       36.61       36.11      6.76 o 
   4   7  14        4.34        3.35      4.41 o 
   5   7  14        1.19       -9.06      6.53 o 
   0   8  14      212.00      234.59     13.79 o 
   1   8  14       28.05       30.21      4.72 o 
   2   8  14      132.73      144.93     10.06 o 
   3   8  14       39.39       34.06      5.81 o 
   4   8  14        2.68       -1.98      4.44 o 
   5   8  14        2.90        1.62      7.01 o 
   0   9  14       87.01       79.75     10.23 o 
   1   9  14       38.22       34.32      5.48 o 
   2   9  14      108.02      133.39      9.09 o 
   3   9  14       24.11       18.78      5.73 o 
   4   9  14       10.67        7.75      5.23 o 
   0  10  14        2.26       -0.83      5.45 o 
   1  10  14       54.70       53.37      5.57 o 
   2  10  14       36.77       37.07      4.95 o 
   3  10  14        3.37        0.20      5.46 o 
   4  10  14        0.41        0.04      4.56 o 
   0  11  14       30.62       43.59      8.92 o 
   1  11  14       49.41       49.98      6.15 o 
   2  11  14        1.96        3.45      5.47 o 
   3  11  14        1.75        3.88      5.71 o 
   4  11  14        7.45        5.02      5.93 o 
   0  12  14        0.06        2.09      7.13 o 
   1  12  14       22.56       21.59      5.46 o 
   2  12  14        3.97       -0.46      5.25 o 
   3  12  14        0.81        0.29      6.93 o 
   4  12  14        3.27       -0.95      6.49 o 
   0  13  14        0.00      -11.93      6.76 o 
   1  13  14        0.68        2.20      5.28 o 
   2  13  14        5.14        3.65      5.80 o 
   3  13  14        2.43        2.39      6.40 o 
   0  14  14        0.20        2.47      8.22 o 
   1  14  14        2.02        5.67      6.06 o 
   2  14  14        1.80       -4.79      6.48 o 
   3  14  14        0.76        3.90      8.43 o 
   0  15  14        0.58        5.21      8.35 o 
   1  15  14        3.70       -0.13      6.33 o 
   2  15  14        1.77        3.50      6.78 o 
   0  16  14        0.03        8.52      8.73 o 
   1  16  14        0.93        5.22      6.50 o 
   2  16  14        6.45        1.89      7.33 o 
   0  17  14        0.31       -8.78      9.85 o 
   1   0  15        1.16       -6.69      4.16 o 
   2   0  15       31.29       35.90      6.50 o 
   3   0  15      117.17      108.12     18.38 o 
   4   0  15        1.82        1.59      7.57 o 
   5   0  15       19.75        9.89     11.03 o 
   0   1  15      227.55      262.62     23.96 o 
   1   1  15       20.43       21.07      4.92 o 
   2   1  15        6.50        8.88      3.65 o 
   3   1  15       68.35       74.98      6.87 o 
   4   1  15        1.72        8.66      5.70 o 
   5   1  15        0.52       -3.11      6.82 o 
   0   2  15       39.24       33.02      7.20 o 
   1   2  15       26.34       30.53      5.06 o 
   2   2  15       89.01      108.18      6.52 o 
   3   2  15       50.05       46.02      6.80 o 
   4   2  15        3.93        7.43      5.41 o 
   5   2  15        0.90        7.85      6.72 o 
   0   3  15       40.59       48.57      7.89 o 
   1   3  15       17.98       18.33      5.19 o 
   2   3  15       18.86       15.86      5.03 o 
   3   3  15       17.00       14.15      4.94 o 
   4   3  15       13.42        6.33      5.60 o 
   5   3  15        0.66        5.31      6.89 o 
   0   4  15      115.24      111.08     11.68 o 
   1   4  15       56.67       58.74      5.92 o 
   2   4  15       40.56       37.72      5.27 o 
   3   4  15        6.89        4.02      4.53 o 
   4   4  15        9.03       16.22      9.52 o 
   5   4  15        9.35       16.19      7.50 o 
   0   5  15       71.64       36.46      9.38 o 
   1   5  15      136.51      139.76     12.09 o 
   2   5  15       21.39       20.41      4.55 o 
   3   5  15        9.76       12.37      4.75 o 
   4   5  15       18.17       13.05      5.50 o 
   5   5  15        2.68       10.47      7.19 o 
   0   6  15      117.24      128.52     19.02 o 
   1   6  15      134.08      141.14      8.02 o 
   2   6  15        7.03        8.95      4.25 o 
   3   6  15        5.60        5.58      5.15 o 
   4   6  15        3.38       -3.03      4.69 o 
   5   6  15        2.54        8.68      7.64 o 
   0   7  15        6.40        8.41      6.20 o 
   1   7  15       66.19       68.19      7.47 o 
   2   7  15       46.26       45.88      6.15 o 
   3   7  15       47.64       52.05      6.11 o 
   4   7  15       13.24       17.31      5.39 o 
   0   8  15      146.93      152.11     11.41 o 
   1   8  15      175.62      188.24      8.86 o 
   2   8  15        9.08        5.04      4.24 o 
   3   8  15       18.52       24.21      5.37 o 
   4   8  15        5.62        0.04      5.01 o 
   0   9  15        1.25       -1.97      5.68 o 
   1   9  15       16.80       24.55      5.37 o 
   2   9  15       13.79       10.54      4.58 o 
   3   9  15       53.39       64.41     11.71 o 
   4   9  15        0.40       -3.76      5.23 o 
   0  10  15      104.83      114.55     10.72 o 
   1  10  15        2.72        2.59      4.55 o 
   2  10  15       28.33       30.27      5.98 o 
   3  10  15       20.98       14.86      6.20 o 
   4  10  15        1.10        3.99      5.51 o 
   0  11  15       12.52       13.65      7.72 o 
   1  11  15        6.17        0.59      4.88 o 
   2  11  15       11.98       13.33      5.69 o 
   3  11  15       20.35       18.95      7.93 o 
   4  11  15        2.44        3.03      8.89 o 
   0  12  15        8.65        3.05      7.75 o 
   1  12  15        4.17        1.59      4.95 o 
   2  12  15        2.79       12.26      5.82 o 
   3  12  15        0.00        7.40      6.63 o 
   0  13  15        1.62       -9.98      7.37 o 
   1  13  15        0.90       -0.42      5.67 o 
   2  13  15        2.58        2.54      6.07 o 
   3  13  15        1.96        7.29      8.82 o 
   0  14  15        1.05        2.59      8.47 o 
   1  14  15        0.02        2.18      6.19 o 
   2  14  15        4.01        2.26      7.72 o 
   0  15  15        0.60       10.92      9.61 o 
   1  15  15        3.93        3.71      6.30 o 
   2  15  15        2.75        5.49      7.84 o 
   0  16  15        0.06       -6.72     10.02 o 
   1  16  15        0.41        2.08      6.84 o 
   0   0  16      174.81      145.05     24.14 o 
   1   0  16        2.86        0.97      5.22 o 
   2   0  16       48.11       45.48      9.48 o 
   3   0  16        2.79        8.28      6.62 o 
   4   0  16        6.74       -2.87      8.28 o 
   5   0  16        0.57       11.60     12.21 o 
   0   1  16        7.28        2.08      5.84 o 
   1   1  16       19.73       10.92      4.55 o 
   2   1  16       39.90       36.86      5.62 o 
   3   1  16       66.90       74.07      7.06 o 
   4   1  16        4.99       12.42      6.40 o 
   5   1  16        3.55        9.10      8.04 o 
   0   2  16       51.05       45.31      8.18 o 
   1   2  16      151.89      156.45      8.66 o 
   2   2  16       76.01       74.76      5.90 o 
   3   2  16       62.70       61.77      6.45 o 
   4   2  16        3.51       -2.19      5.83 o 
   5   2  16       19.00       19.34      7.55 o 
   0   3  16      203.70      208.95     17.98 o 
   1   3  16       14.12       15.49      4.42 o 
   2   3  16       27.86       27.05      4.93 o 
   3   3  16       65.66       67.80      7.62 o 
   4   3  16        1.87       11.60      6.61 o 
   5   3  16        8.31        3.85      7.64 o 
   0   4  16       57.76       55.42      8.93 o 
   1   4  16      103.52      101.48      9.69 o 
   2   4  16       48.56       50.59      5.54 o 
   3   4  16        3.07        1.47      4.92 o 
   4   4  16       22.73       29.42      5.70 o 
   0   5  16        0.00        3.00      5.63 o 
   1   5  16       53.83       47.83      6.48 o 
   2   5  16       11.53        9.72      4.79 o 
   3   5  16       22.78       15.23      4.98 o 
   4   5  16        1.72        2.48      5.16 o 
   0   6  16        2.25        2.70      6.01 o 
   1   6  16       47.00       43.04      6.20 o 
   2   6  16        1.83       -0.25      4.08 o 
   3   6  16       63.82       74.20      7.41 o 
   4   6  16        8.89       15.78      5.67 o 
   0   7  16       18.08       11.31      6.86 o 
   1   7  16        4.70       -2.15      4.11 o 
   2   7  16       63.82       66.90      8.76 o 
   3   7  16        5.93        0.87      5.21 o 
   4   7  16        0.63        5.40      5.32 o 
   0   8  16       54.72       59.15     11.01 o 
   1   8  16       26.03       29.90      5.50 o 
   2   8  16       63.20       82.81      7.50 o 
   3   8  16       14.86        7.29      5.16 o 
   4   8  16        4.01        6.24      5.70 o 
   0   9  16       99.91       97.75     12.85 o 
   1   9  16       41.19       35.29      5.66 o 
   2   9  16       29.65       23.30      5.90 o 
   3   9  16       10.13        4.52      5.37 o 
   4   9  16        6.97       16.56      6.47 o 
   0  10  16       48.25       52.55      9.72 o 
   1  10  16       19.80       14.81      5.49 o 
   2  10  16       10.51        8.21      5.56 o 
   3  10  16        8.98        1.11      6.22 o 
   0  11  16       15.17       10.14      7.38 o 
   1  11  16       24.00       16.45      5.56 o 
   2  11  16        0.31        1.32      6.01 o 
   3  11  16       11.53        1.26      7.42 o 
   0  12  16        3.00        7.34      8.50 o 
   1  12  16        6.66        8.43      5.78 o 
   2  12  16        4.49        4.88      6.07 o 
   3  12  16       16.29       16.00      7.93 o 
   0  13  16        0.16       11.38      9.06 o 
   1  13  16        6.44       -1.85      6.12 o 
   2  13  16        2.03       10.22      7.26 o 
   0  14  16        0.00       15.76      9.17 o 
   1  14  16        1.14        7.32      6.91 o 
   2  14  16        1.95       -3.97      7.09 o 
   0  15  16        0.03       11.64      9.96 o 
   1  15  16        1.54        6.25      6.87 o 
   1   0  17       13.82       15.42      8.69 o 
   2   0  17       29.92       34.21      7.56 o 
   3   0  17        1.24       -0.24      6.06 o 
   4   0  17       26.67       29.42     10.51 o 
   0   1  17       22.92       20.63      6.71 o 
   1   1  17       19.12       17.63      4.71 o 
   2   1  17       19.47       16.15      4.71 o 
   3   1  17        7.94        8.26      5.12 o 
   4   1  17        3.47        6.48      7.65 o 
   0   2  17        7.38        5.84      5.48 o 
   1   2  17       48.84       38.73      5.40 o 
   2   2  17       30.76       38.74      5.41 o 
   3   2  17        2.21       -1.89      4.54 o 
   4   2  17       22.09       11.22      7.03 o 
   0   3  17        3.48        9.77      6.35 o 
   1   3  17       10.21        7.39      4.66 o 
   2   3  17       69.47       78.42      8.17 o 
   3   3  17       13.84       17.35      5.45 o 
   4   3  17        4.21       -5.23      6.46 o 
   0   4  17        0.02        1.21      7.52 o 
   1   4  17       14.48       11.45      4.88 o 
   2   4  17       40.12       25.81      5.95 o 
   3   4  17        3.62        4.03      5.57 o 
   4   4  17        1.26        4.75      5.34 o 
   0   5  17        9.40        8.33      7.15 o 
   1   5  17       41.47       40.92      6.96 o 
   2   5  17       10.45       -2.18      4.33 o 
   3   5  17        0.27        4.21      5.09 o 
   4   5  17        3.12        7.79      6.37 o 
   0   6  17       39.49       33.66      8.50 o 
   1   6  17       10.01        3.20      4.81 o 
   2   6  17       36.13       35.33      6.78 o 
   3   6  17        6.30        7.41      5.32 o 
   4   6  17        3.00       -3.17      5.72 o 
   0   7  17        5.87       13.46      9.92 o 
   1   7  17       10.67       11.50      5.13 o 
   2   7  17       22.91        3.85      6.26 o 
   3   7  17        1.25       -1.77      5.57 o 
   4   7  17        1.41        4.33      6.83 o 
   0   8  17       30.67       25.38     10.55 o 
   1   8  17        6.17        7.30      5.02 o 
   2   8  17       57.88       72.20      8.27 o 
   3   8  17       18.68       13.05      6.33 o 
   0   9  17        6.79        6.16      6.85 o 
   1   9  17       33.49       35.17      6.09 o 
   2   9  17       41.35       26.67      6.62 o 
   3   9  17        3.01        3.83      5.35 o 
   0  10  17        3.47        0.02      6.70 o 
   1  10  17       19.08       28.80      6.35 o 
   2  10  17       22.52       19.28      7.27 o 
   3  10  17        9.81       -3.30      7.10 o 
   0  11  17        0.13        0.36      6.75 o 
   1  11  17        2.26       -5.21      5.40 o 
   2  11  17        6.28       13.26      7.37 o 
   3  11  17        1.87       -6.38      7.02 o 
   0  12  17        5.11        8.82      9.06 o 
   1  12  17        1.00       -0.52      5.54 o 
   2  12  17       12.72       28.39      8.87 o 
   0  13  17        2.44        0.05      8.68 o 
   1  13  17        2.57       -4.96      7.36 o 
   2  13  17        1.38       -1.42      7.38 o 
   0  14  17        1.52       19.74     10.89 o 
   1  14  17        3.88        8.55      7.19 o 
   0   0  18        1.45      -11.03      6.74 o 
   1   0  18      163.05      155.07     13.50 o 
   2   0  18        1.22        0.01      6.67 o 
   3   0  18        0.04        1.57      7.04 o 
   4   0  18        3.94       -9.72     11.00 o 
   0   1  18        2.35        6.60      8.01 o 
   1   1  18       25.70       27.62      5.50 o 
   2   1  18       34.87       39.74      5.91 o 
   3   1  18        3.43       12.53      5.55 o 
   4   1  18        3.02       -3.99      7.90 o 
   0   2  18        5.49       15.12      6.93 o 
   1   2  18       18.78        8.90      4.85 o 
   2   2  18        0.23        0.85      4.34 o 
   3   2  18        1.70        2.05      4.98 o 
   4   2  18       10.56        9.98      8.57 o 
   0   3  18        7.83        9.59      6.73 o 
   1   3  18        0.55       -2.89      4.56 o 
   2   3  18       62.03       52.93      6.04 o 
   3   3  18        5.68        3.24      5.19 o 
   4   3  18        0.40        5.14      8.69 o 
   0   4  18        0.79        7.40      6.76 o 
   1   4  18        9.70       17.94      5.75 o 
   2   4  18        3.25        6.12      5.20 o 
   3   4  18        5.57        0.23      5.95 o 
   4   4  18        1.82       -5.77      5.98 o 
   0   5  18       16.41       12.83      7.19 o 
   1   5  18       12.86        9.49      5.18 o 
   2   5  18       27.04       36.70      6.35 o 
   3   5  18        1.81        2.16      5.83 o 
   4   5  18        4.09        3.61      6.23 o 
   0   6  18        0.89       -1.16      6.91 o 
   1   6  18       13.08       14.20      5.40 o 
   2   6  18        1.26       -0.46      6.07 o 
   3   6  18        3.50       -3.29      5.46 o 
   0   7  18       13.37       20.54      8.11 o 
   1   7  18       19.55       17.56      5.50 o 
   2   7  18       10.23        5.80      7.00 o 
   3   7  18        1.57       -1.29      5.46 o 
   0   8  18       15.22        9.34      8.12 o 
   1   8  18       16.36       22.12      6.07 o 
   2   8  18        8.58       13.71      7.54 o 
   3   8  18        5.33        3.60      7.18 o 
   0   9  18       15.29       10.03      8.05 o 
   1   9  18       10.27       21.54      6.23 o 
   2   9  18        2.31        1.32      6.08 o 
   3   9  18        6.14       17.77      9.06 o 
   0  10  18        1.26        8.25      7.88 o 
   1  10  18       44.31       51.90      8.06 o 
   2  10  18        3.62       12.05      8.54 o 
   0  11  18        0.34       -1.04      7.13 o 
   1  11  18       33.00       39.72      7.30 o 
   2  11  18       28.46       32.84      9.33 o 
   0  12  18        0.51       12.71      9.63 o 
   1  12  18        3.13       -0.18      7.12 o 
   0  13  18        0.37       -0.46      9.68 o 
   1   0  19        8.99       17.24      7.07 o 
   2   0  19       70.13       72.01     12.24 o 
   3   0  19       10.26       21.12      9.27 o 
   0   1  19       24.09        8.97      8.04 o 
   1   1  19       29.45       23.21      5.03 o 
   2   1  19        4.67       -6.20      5.09 o 
   3   1  19        4.94        9.07      5.66 o 
   0   2  19       23.49       34.86      9.21 o 
   1   2  19       39.98       43.98      5.83 o 
   2   2  19       37.05       39.13      6.94 o 
   3   2  19       20.91        9.86      6.50 o 
   0   3  19       27.30       31.42      8.45 o 
   1   3  19        0.54        1.73      4.81 o 
   2   3  19       16.83       18.86      6.10 o 
   3   3  19        6.78        4.54      5.86 o 
   0   4  19        3.55       10.33      8.70 o 
   1   4  19       72.29       69.96     10.48 o 
   2   4  19       19.97       18.06      5.98 o 
   3   4  19        6.42       10.71      7.02 o 
   0   5  19       13.45       14.02      8.20 o 
   1   5  19        5.57       12.54      5.54 o 
   2   5  19        6.26       10.85      6.00 o 
   3   5  19       11.27        9.52      7.63 o 
   0   6  19        0.02       -7.23      7.04 o 
   1   6  19       26.04       40.81      6.70 o 
   2   6  19        3.33        2.66      5.76 o 
   3   6  19        0.26       -2.86      6.52 o 
   0   7  19        1.83        2.05      7.53 o 
   1   7  19       28.57       26.31      6.63 o 
   2   7  19        0.92        5.92      7.41 o 
   3   7  19        0.45        8.95      7.71 o 
   0   8  19       20.31       25.39      9.92 o 
   1   8  19        2.88       -0.07      5.94 o 
   2   8  19        0.71       -3.32      7.52 o 
   0   9  19        0.97        9.55      9.00 o 
   1   9  19        1.70        2.66      6.21 o 
   2   9  19        0.89        9.82      8.85 o 
   0  10  19        1.56        8.83      8.57 o 
   1  10  19        6.98       -3.01      7.11 o 
   2  10  19        5.99       10.65      8.70 o 
   0  11  19        3.72        2.05      9.98 o 
   1  11  19       21.04        9.52      7.53 o 
   0   0  20        0.81        2.51      9.16 o 
   1   0  20        2.40       -0.25      6.17 o 
   2   0  20        3.84       12.16      9.45 o 
   3   0  20        4.65       12.13     12.77 o 
   0   1  20        2.31       -4.48      6.05 o 
   1   1  20       24.80       26.43      5.64 o 
   2   1  20       26.57       28.80      7.20 o 
   3   1  20        3.08        5.47      8.07 o 
   0   2  20        2.49        9.90      8.10 o 
   1   2  20        0.83        1.41      5.53 o 
   2   2  20       12.47        6.52      6.23 o 
   3   2  20        5.15        7.62      8.44 o 
   0   3  20        6.64        1.39      7.73 o 
   1   3  20       30.68       25.47      5.84 o 
   2   3  20       19.64       24.95      6.53 o 
   3   3  20       12.58       -5.29      8.14 o 
   0   4  20        0.27        9.13      8.80 o 
   1   4  20        8.74       13.87      6.23 o 
   2   4  20       28.66       22.09      6.85 o 
   3   4  20       12.31       13.70      9.18 o 
   0   5  20       12.65       22.18      9.06 o 
   1   5  20       33.18       40.17      7.43 o 
   2   5  20       20.76       20.64      8.30 o 
   0   6  20        0.93       12.72      8.82 o 
   1   6  20        0.12        9.51      6.00 o 
   2   6  20        5.25        4.01      7.09 o 
   0   7  20        6.37        8.38      9.42 o 
   1   7  20        4.07        3.11      5.37 o 
   2   7  20        2.60       10.24      8.78 o 
   0   8  20        1.53       16.43     11.05 o 
   1   8  20        8.07       12.75      7.59 o 
   2   8  20        4.55        7.31      9.03 o 
   0   9  20       11.54        7.28      8.88 o 
   1   9  20        0.35        7.57      7.27 o 
   0  10  20        3.27       13.32     11.16 o 
   1   0  21        0.04       -5.91      6.24 o 
   2   0  21       39.34       37.64     13.41 o 
   0   1  21        1.18        2.44      6.79 o 
   1   1  21        6.24        4.80      4.97 o 
   2   1  21        6.00        2.58      6.44 o 
   0   2  21        8.70        5.16      7.57 o 
   1   2  21        1.46        3.91      4.86 o 
   2   2  21       12.21        9.60      7.34 o 
   0   3  21       20.63        6.68     10.27 o 
   1   3  21        4.44       11.76      5.24 o 
   2   3  21        0.08        3.43      7.88 o 
   0   4  21        0.30        1.81      8.79 o 
   1   4  21        2.31        2.96      5.73 o 
   2   4  21       31.02       19.41      8.78 o 
   0   5  21        1.69       13.94      8.77 o 
   1   5  21        1.83       -1.47      6.59 o 
   0   6  21        0.93        3.41     14.64 o 
   1   6  21        3.76        5.13      6.91 o 
   0   7  21        0.81       -0.17     10.71 o 
   1   7  21        6.83        6.19      6.56 o 
   0   0  22        4.64       -4.21     10.58 o 
   1   0  22        0.04        4.92      7.23 o 
   0   1  22        5.64        1.62      7.66 o 
   1   1  22        1.82       -1.28      4.96 o 
   0   2  22        1.99        4.73      7.26 o 
   1   2  22        4.75        0.31      5.67 o 
   0   3  22       16.14       18.43     10.77 o 
   1   3  22        5.18        6.15      6.06 o 
   0   4  22        1.28        6.82     10.33 o 
                                                 
